# Supplementary material for: Insights into enterotoxigenic Escherichia coli diversity in Bangladesh utilizing genomic epidemiology
Source: Sci Rep. 2017 Jun 13;7:3402. doi: 10.1038/s41598-017-03631-x (PMC5469772; doi:10.1038/s41598-017-03631-x)
Supplement: Supplementary file 2 — Supplemental Datasets [file 41598_2017_3631_MOESM2_ESM.zip]

Archive with 11 entries (10 files):
- Supplemental_Data_File_1.tar.bz2
- __MACOSX/
- __MACOSX/._Supplemental_Data_File_1.tar.bz2
- Supplemental_Data_File_2.tar.bz2
- __MACOSX/._Supplemental_Data_File_2.tar.bz2
- Supplemental_Data_File_3.tar.bz2
- __MACOSX/._Supplemental_Data_File_3.tar.bz2
- Supplemental_Data_File_4.txt
- __MACOSX/._Supplemental_Data_File_4.txt
- Supplemental_Data_File_5.txt
- __MACOSX/._Supplemental_Data_File_5.txt
