# Supplementary material for: Insights into enterotoxigenic Escherichia coli diversity in Bangladesh utilizing genomic epidemiology
Source: Sci Rep. 2017 Jun 13;7:3402. doi: 10.1038/s41598-017-03631-x (PMC5469772; doi:10.1038/s41598-017-03631-x)
Supplement: Supplementary file 2 — Supplemental Datasets [file 41598_2017_3631_MOESM2_ESM.zip › Supplemental_Data_File_4.txt]

>ECO_MP021552_7_870_2
ATGCACAGTGATTATTATAATATGGTTTTTGGTGAAAAATTGGCCAATATTTTATATGAA
GCTAACTCTCAATTTTTTTACGAGAGAAATGTCATAGAAGAGGCAGTCAACGCTTTATTC
TGTGAGCGTGAAATAATAAACAACAAGAACATAATAAAGAAGCTGATGTTCTTTTTGTCA
GATGTTAATCACACCAAGAAAGATGTTGTTCAGAGCGCACTTAATATTATCATTGACATT
ACATCAGGTGATATTTGA
>E1620_A_D_547_9
ATGACACAACAAGGGGATGCTGTAGCCGGGGAGCTGGCGACAGAAAAAGTGGGCATTAAA
GGGTATCTGGCTTTTTTTCTCACCATAATCTTTTTTTCCGGTGTTTTTTCCGGGACAGAC
AGTTGGTGGCGCGTTTTTGATTTTTCCGTTCTGAACGGATCGTTTGGGCAACTGCCTGGT
GCGAACGGAGCCACCACCTCGTTTCGCGGCGCGGGTGGCGCGGGGGCTAAAGATGGCTTT
CTCTTTGCGCTGGAGCTGGCACCGTCAGTCATTCTCTCTCTGGGGATTATTTCAATTACC
GATGGTCTTGGCGGATTACGCGCCGCGCAGCAGTTAATGACGCCAGTGCTAAAACCGTTG
TTGGGCATTCCAGGGATCTGCTCGCTGGCGCTGATCGCTAACCTGCAAAACACCGATGCC
GCCGCAGGTATGACCAAAGAGCTGGCGCAGGAAGGTGAAATTACCGAACGCGATAAAGTG
ATTTTCGCCGCATATCAAACCAGCGGTAGCGCCATTATCACCAACTACTTCTCTTCCGGC
GTCGCGGTGTTTGCCTTTCTGGGCACGTCCGTAATCGTACCTTTAGCAGTCATCCTGGTG
TTTAAATTTGTCGGAGCCAACATTTTGCGCGTCTGGCTTAACTTCGAAGAACGTCGCAAC
CCAACGCAAGGAGCGCAAGCATGA
>E1398_B1_D_297_12
ATGACTAGTAAAAATGTAAATATCCAGTTTAACCACGATGTTTCTCCTGCTGGACTTGCG
GATGAGCTCACTGCTATAAAAACGGCAATTATGCTACTTGCTGCTAAGTTGCCTGCGTCA
TCAAAGCCAGCGGAAATTTGTGACTCATTGCGTAAGATGAATTCAACAAAATGCAATGAG
ATGGCATCACTTATTGAAAGTGCAATTGATTTTAATGATTAA
>E8_A_0_487_1
ATGCCAATGGAGTTTGAATGGGATGAAAACAAGGCCAAAAGTAATCGGGTGAAACATGGC
ATCCGCTTTGAAGATGCGGTGTTATTGTTTGATGATCCACAACATTTGTCACAGCAAGAA
CGCATAGAAAACGGTGAGTATCGCTGGCAGACAATCGGCCTGGTTTACGGCATCGTGGTT
ATTCTGGTTGCGCATACCATCCGTTTCGAAAGCGGAAATGAAATTATTCGAATCATCAGT
GCACGAAAAGCAGATCGTAAAGAGAGGAATCGCTATGAGCATGGTTAA
>E8_A_0_448_27
ATGAGGACAATAAATGCTGCACCTTCAACTGTCGGAGAGATTTTATACGAAGAATTCTTG
AAACCATTGGATATGCCTCCCGCAAGACTTGCTGAACTGATGGATACATCATATGAAAAA
ATTTGGGAAATAATTAAAAATGAGCGAAATATAACTCTTGAAGAAGCTATTCAACTCTCG
ATAATTTTCAATACAGATGCATCTTTTTGGGTGAAACTGCAAGAGCTACATGAGGCATGG
TTTAATAAACAAAAGTAA
>E554_DEE_D_AS_318_9
ATGGCAAAGTACAACGAAAAAGAGCTGGCGGATACGAGCAAGTTTTTAAGTTTTGTCCTC
CGACACAAACCGGAGGCGATTGGTATCGTACTGGACCGTGAAGGATGGGCGGATATCGAT
AAGCTCATACTTTGTGCCCAAAAAGCGGGCAAGCGGTTAACCCGTGCATTGCTGGATACC
GTGGTTGCCACCAGCGATAAAAAGCGTTTTAGTTATTCCAGTGATGGTAGGTGCATCCGC
GCGGTTCAGGGGCATTCGACTTCGCAGGTCGCTATTTCCTTTGCCGAAAAAACACCGCCA
CAGTTTCTCTACCACGGTACGGCAAGCCGTTTCCTTGACGAGATAAAAAAACAGGGGCTG
ATTGCAGGTGAGCGTCACTACGTACATCTCTCTGCTGATGAAGCAACGGCACGCAAAGTG
GGAGCAAGACACGGATCGCCGGTTATTTTAACCGTCAAAGCACAGGAAATGGCGAAACGA
GGCCTCCCTTTCTGGCAAGCGGAAAACGGGGTCTGGCTGACATCAACGGTTGCGGTCGAA
TTTCTTGAGTGGTAA
>E8_A_0_448_28
ATGAATTTTTTACAGCAATTTAAATGCCTTGTATGTGACACGGTCATTGATACAAGAATA
GGTATGTCTAATCGAGACATACAACCGTTCCAATTTGCATGTCCAAATTGTGAGAATAAT
ATATCGTTTACTCTTGGGGAGGGAGAGCCTGTATTTAACGGTGCGGAAACTGTAGAAAGC
AATGACTTTGGCACAACAAATCCATTCATCGATTTGCATTTAGATTTTCCCGTAGGCTTT
GGAAAATACGAAAAAGGAAAAACAGCATTCTTAAAAATAACAAGTGCAATAGGTCATGAA
AAATACTTAATGCTGAACGCACATCTAAATGGAATGAATTATATTTATAAACATCGCGAT
AAGCTCCAGCGACTCATTACTCAATACAAACAAGGAAATTACAATACTTTCAGTAACCTA
ATGAAAGAATTACCTACTCTGAAAAAACCTCGTTCGCTAAAAATACAAGATATCCTTTCC
GCACTTTATACAGCAACCTCTGCAATGTCATTTCCCTTTACAATACATGCACATAATGCT
GAAATTAGTGAAAAAATGCCACAATTTCTTCATTATATTCAGAAAAATCATCCAAAACAG
CTAAATAAATTTTTAGATGATATTATTGGAAGTGGGTTTCTGAAAAGTTTGCATTTCGAT
TGTTTAAGCCTATATCCCAAAATGCTTGACTTTGAACTCCCTTCACGCCCAGCGCTTTAC
TATGATTATGATAAAAACGTAGATTTATCAATGATTCCTGCTCGAGTTTCAACTGCCGAA
TTTGATGACTGTAACAATTTTTACAAAGACTTATCTGAAGTATTCTCTCGGCAATTAATA
ATTGTGGCCGGATTGAATAACTTATTAAAACGCGGAGATCATAATATTTTTGACGATTCA
GTAAGACTAAATAAAAAAGGCGATTTAATTAAAGGTTTTTCTAGTCTCAACGAATATGCA
AACGTTGATTTAGGCACGAAAATAAGCGGATTGGATGATAGCTTTTATATAGTTGATCTC
AATGCTTTAGACAACAAGCTGCGAAATGGCATTGCACATTATAAATATGAATATAAAGAG
TCAATTCAGATGATAACCTACTATTTCGCTAAGGAAGGAATGGAACGCACTAAATACAAC
GAACTTAGTTTCATGTCTTTTATGAGGAAGCTATTACTATTATTTCGCGAGGTGCACAGC
ATTAATCACATTATCAAAACCTTATATTTTTACTGTATTTTTATCGCTAAAAAGAAAATT
TGA
>E1797_A_AS_574_2
ATGAAAAAATTTAAATGGATTAAACTCAACAATCGTTTCACTACTAGTGAAACAGTTGAA
AAACTCATGCGTGATCCTTTTACTGAAGAGAAAGGGAAAGGGTTTATATTTGATAAATCA
CGAACATCTCATTTTCACGCTCGCTTCATCGAAAAGATAATTAGCGAAGATAGAATAAGT
AATCTATACGGCAACAGTACCGCTGTTGAACGCATTGAATATAGAGTAACATCTTTCAGT
TTTGACGAACAATACACCCCAGTTTTACTTATTGATAATCCACCGAGAACACTTAAACCA
TTTGCTCAGGCACTGGTAAAAAACCTTGGTCTTGGTACCAGCTTAGAAGAGATTGAGATT
GACCCGTTCATATGGTTCAGTTCTTTAAACACAGAGTTGACACTTAATATAGTGCAACTA
GATGTATCTCAAATTCAAGTTGCTGAATTTGCTCTTGCCAAGATGCAAATTAATAGTACC
AGCGATCTTAAAAAATATTTCAAAGATGAGCTTATTCACAAAAAAATGAGACTTGATCGA
TTGACATGTACTATTCATGACCAAGAATTTAGCGGTAAATTAAAACTCTTCCGAAATGGT
ATGGCTCAAATCGAAGCACGAGCGGAAAAAGAGTTAACCAAAAGACTATTTGACAGTTTA
ATGAATATCTACATGTAA
>TW10598_hyb_c15_27
ATGACAAACTTCACGACCAGCACGCCGCATGATGCATTATTTAAAACCTTTCTCACGCAC
CCTGACACTGCGCGGGATTTTATGGAGATTCACTTACCTAAAGATTTACGTGAACTGTGC
GATCTCGATAGCTTAAAACTGGAATCCGCCAGCTTTGTCGATGAAAAATTGCGGGCGCTA
CACTCCGATATTTTATGGTCGGTAAAGACCCGCGAAGGCGATGGCTATATCTATGTGGTG
ATTGAACATCAGAGCCGCGAGGACATTCATATGGCCTTTCGCCTGATGCGCTATTCCATG
GCGGTGATGCAGCGCCATATAGAGCATGATAAACGCCAGCCGCTACCGTTGGTCATCCCG
ATGCTATTTTATCACGGTAGCCGTAGTCCTTACCCCTGGTCTTTGTGCTGGCTGGACGAA
TTTGCCGACCCGACTACCGCACGGAAACTTTATACTCTAAATAATTCAAGTTGCAGGAAG
GCGACAAGTGAGTGA
>E1074_A_D_AS_568_12
GTGAGTGATAAAACCCAAATTGAACTCGGTCAATTTTTGTCCGAACTAAATAAAGAATCA
GATCGTGGCTCTGTTCTAATAGCAGCATCCATTTTCGATGAGTGGTTATCCGAGATCATC
CAGGCTCACCTGTTAAATGACAAAGTAGCTAAAGGTCTACTGAATGGTGCAACAGCGCCT
TTATCATCTTTTGCTGCTAGAACAGGCTTAGCATATGCGTTAGGACTGATAATGGAACAC
GAATACAAAGAACTAAACACACTGCGTAGCATTAGAAATGCTTTTGGGCATAGTTGGAAT
GGTGTTAGCTTCGCAACACCCAAAATACAAAATCAACTGGAGCAGCTACCTTGGCTTGGA
CCCAAAGATGTTCCTAATACTCCCAAAACAAAATTCATGTTCTTTGTTTCAATACTGCTT
GCCGATTTGATGCACCGTAAACAACTAGTGGAAAGAGATAAGGTGACCTCTAAAGTATGG
GGTCACACTGCGCGCGGTAATTTGGTCGGAAAGACTACAAATTGTTAA
>E882_A_D_264_29
ATGTCTTTTGATTTAATCATTAAAAACGGCACCGTTATTTTAGAAAACGAAGCTCGCGTT
GTAGATATCGCCGTTAAAGGCGGAAAAATTGCTGCTATCGGTCAGGATCTGGGCGATGCA
AAAGAAGTTATGGATGCGTCTGGTCTGGTGGTTTCGCCGGGCATGGTTGATGCGCACACC
CATATTTCTGAACCGGGTCGTAGCCACTGGGAAGGTTATGAAACCGGTACTCGCGCAGCG
GCAAAAGGTGGTATCACCACCATGATCGAAATGCCGCTCAACCAGCTGCCTGCAACGGTT
GACCGCGCTTCAATTGAACTGAAGTTCGATGCCGCTAAAGGCAAGCTGACTATTGATGCG
GCACAACTCGGTGGCCTGGTGTCTTACAACATCGACCGTCTGCATGAGCTGGATGAAGTG
GGCGTTGTCGGCTTCAAATGCTTCGTTGCGACCTGTGGCGATCGCGGTATCGACAACGAC
TTCCGTGATGTAAACGACTGGCAGTTCTTCAAAGGTGCGCAGAAGCTGGGCGAACTGGGT
CAGCCGGTGCTGGTGCACTGCGAAAACGCGCTGATTTGTGACGAACTGGGCGAAGAAGCG
AAGCGTGAAGGTCGCGTAACCGCTCATGACTATGTGGCTTCGCGTCCGGTATTTACCGAA
GTGGAAGCAATTCGCCGCGTACTGTATCTGGCGAAAGTTGCTGGTTGCCGTCTGCACGTT
TGCCACGTCAGCAGCCCGGAAGGTGTTGAGGAAGTGACTCGTGCACGTCAGGAAGGTCAG
GACGTTACTTGTGAATCCTGCCCGCATTACTTTGTACTGGATACCGATCAGTTCGAAGAA
ATCGGTACTCTGGCGAAGTGTTCACCGCCGATCCGCGATCTGGAAAACCAGAAAGGCATG
TGGGAAAAACTGTTTAACGGTGAAATCGACTGCCTGGTTTCCGACCACTCTCCATGCCCG
CCGGAAATGAAAGCCGGTAACATCATGAAAGCATGGGGCGGTATCGCCGGTCTGCAAAGC
TGCATGGACGTGATGTTCGATGAAGCGGTACAGAAACGCGGTATGTCTCTGCCAATGTTC
GGCAAATTAATGGCGACTAACGCAGCAGATATTTTCGGTCTGCAGCAAAAAGGCCGTATC
GCCCCAGGAAAAGATGCCGACTTCGTCTTCATTCAGCCGAATAGCAGCTATGTTCTTACC
AATGACGATCTGGAATATCGCCACAAAGTCAGCCCGTATGTTGGCCGTACCATTGGCGCG
CGTATCACGAAAACCATCTTACGTGGTGATGTGATTTACGACATTGAACAGGGCTTCCCT
GTTGCGCCGAAAGGTCAATTTATCCTTAAACATCAGCAGTAA
>E517_A_D_AS_463_7
ATGGATGACTGTGGTGCGGTTTTGCATAATATTGAAACTAAATGGCTTTATGATTTTCTG
ACCCTGGAAAAATGCCGCAATTTTTCCCAGGCAGCAGTCAGTCGCAACGTCTCGCAACCG
GCATTCAGCCGCCGCATCCGTGCGCTGGAACAGGCGATTGGCGTTGAATTGTTTAACCGC
CAGGTGACGCCGCTGCAACTCTCGGAACAAGGTAAAATATTCCATTCGCAGATCCGCCAT
CTGTTGCAACAGTTAGAGAGCAACCTTGCAGAACTCCGTGGTGGCAGCGATTACGCGCAA
CGCAAAATTAAAATAGCCGCTGCACACTCTCTTTCCCTCGGGCTGTTACCGTCCATTATC
AGCCAGATGCCGCCGCTCTTTACCTGGGCAATTGAAGCTATTGATGTCGATGAAGCGGTC
GATAAACTGCGTGAAGGGCAAAGTGACTGTATTTTTTCCTTTCACGACGAAGATTTGCTG
GAAGCGCCGTTTGACCACATTCGCTTATTTGAATCTCAATTGTTCCCCGTTTGCGCCAGT
GACGAACACGGAGAAGCACTTTTTAACCTCGCGCAGCCACACTTTCCGTTACTGAATTAC
AGCCGCAACTCCTACATGGGGCGATTGATTAATCGCACCCTGACGCGCCACAGTGAGTTA
AGTTTCAGCACCTTTTTTGTCTCTTCGATGAGCGAGCTTTTAAAGCAGGTTGCCCTCGAC
GGCTGTGGGATTGCCTGGCTACCGGAATACGCCATCCAACAAGAAATTCGCAGCGGGCAG
CTCGTTGTACTGAATCGGGACGAACTGGTGATCCCGATTCAGGCCTATGCATACCGGATG
AATACCCGCATGAATCCAGTTGCCGAACGCTTCTGGCGTGAACTGCGCGAGCTGGAGATT
GTGCTTAGCTGA
>gi|256353001|ref|NZ_ACXN01000295.1|_3
ATGGTGCGCAAATATTTCGGCACAGACGGTATTCGTGGCAAAGCCAACGAAGGCGCGATG
ACGGCGGAAACCGCCTTGCGCGTCGGCATGGCGGCTGGCCGTGTCTTTCGTCGCGGTGAC
CACCGCCATCGTGTCGTGATCGGCAAGGATACGCGCCTGTCGGGCTATATGCTTGAACCC
GCGCTCACAGCCGGTTTCACCTCGATGGGCATGGACGTATTCCTTTTTGGCCCGCTGCCG
ACAACGTATAGGAAGAATAAACGCCCTTTTCACCCAAGTCCAACAGCTTTGGACCGCAGT
TGA
>E1074_A_D_AS_515_28
ATGGGCGGAGAGACCTCTTCAATACAGCATGTTGCAAATAAGATAACCCAAGATATTTTT
AAAATTTTCAAATGGCAACGAGCTACTAGTCAAGATATGAACTGGGATTGCGACCTAGAG
GCTCATGACAAAAAAACACATCCTAGCGATGTGGTGTTTTACTATACCGATCCTTATGAA
GAAGAGATTGTGTACTTGAACACAGACCTCAAAAGCTATGCTCAAAGTAGTATCGGCAAA
GGGATGGTAGAAGGTGCACTTTCTTCTTTAGCTCTCGCTACAGAATGCGCCAACATTAGC
CAACAGTGGTGTAAACGATATGTGCGGGATGAGTCATTAGGTTACAAAGTTCGAGGTTTA
TTATTTCTCTATAATCATGACAACCTTTATGACAAGGATTTTTACTCATCCGTGATGAAG
AAAGTCGATCCTGAAATAATAAAATGCCCCCCAAACATAAAATTACACCTTTTAGATCCA
TTCAAAATATCCGATATGATAAATATAGCATCAGATATTAAAATGCTTATTGGTACCGGG
GCTTTACCTCAACCAGATTTGTACTATTTCTATTACCCAGACTTAGCACTAACTAGGATA
AAACATCCTATCAACAATAAGACTGCAGCTACTGTTGAGGTCTTAACATCACCATTCATA
ATAATAAAGCATGAAGAATTCGATTGGATGGGTGAAAAAGAAGATAGTGGTTACGTAATT
TATTATAATCAACCAGGGAATAGTGAAGATGAGTTCATCTATTTCCTTGACATGCTTTCT
AATTATCAAATACTGACTGATGCAAAAAGAATAAAAATTAGACATTGTCATATAAATCCG
CATGAAGACTCCATTCATCACTTTGAAAGAGCAAAGCAAAAATATAGTGCCCATTGGCTA
TCAGGCGAAAGTGAACGTTTGTTTTCAAAAGTTGCATTCGAAAAAACAGCTGCAATGGTA
ATTCAATATAGTCTTGAAGCTATAGGCATGGAGCAACGTTAA
>ECO_BCE006_MS_23_599_2
ATGGCCTGGATAGTTGGTTTTATTTCTCAGAAAGGTGGTGTGGGCAAAAGCACTAAAGCG
AGAGCGTTAGCGCGTGAAGCATCCGCCTGTGGTATCAAAACAAAATTAGCTGATCTCGAC
TTGGAACAGGCAACGAGTGCTGAGTGGCATCGTAGACGTCTGTCAGCTGGTTTGTCACCG
GTTGCTTCAGTTGAAGTGTTTTCAACAGCAAAGCAGGCGATAGAATCTGCCGGCGATTTT
GACCTTCTGATTCTTGATGGCCCTGCTCGTGCAAGTAAAGGTACTTCAGAAATTGCTAAG
GTCGCCGACCTTATCGTCCAGCCAACGGGGGCCTCCCTTGACGATCTTGTCCCGGCAATT
AAAGTTTTCAACGCGTTGGTAAAAGAAGGTATACCACGTTCAAAACTGGTCTTCGCTTTA
AGCCGGGTAGGTACCGAAGCGGAAGAGCTGGATGCTCGTGCATATATCAGTGAAGCAGGT
TATGAAACTTTATCTGGATGTCTTTTTGAGAAGCCAGCATACAGAAAAGCGATGAATTCA
GGACTCGCTGTGACAGAAACACGTTATAAAGGTTTAAACGAGAGAGCTGATGAACTTATC
CAGGCACTCATCGATAAGATTGGAGAAGAGTAA
>E995_A_D_455_8
ATGTACGACGGCGAAGAAAGGAAAAAACTTTCACTCTACCTTCACCCGGAGGACTCTGCC
GATTGTCTTGCACTGGCTGAAATCGAAACTGTTCCCCGGAAAAAACGGGGGGAGTTATAT
CGGCAGGCTTTGATAACCGGCCTGATAATGCATCAGCTTGATGAGCGAATTCCCGCCGTG
TTAACCGCGCTATTCACCAGAGAACTGAATGCGGATGAGGTCATTAGTCAGATTGCCAGG
ATAACAGGCTGGAAACCCTCCTCCGGTGATTTAAAAGAGGTACTGAAGGCGTTGGGAGGG
CTTCAGAGTACAGTTTCACCAGAACACTCTCAGGATGACGGTGAACAGGCCCGTCTGAAA
GCGGCTAGGGTGAAGATGCAAAACCTAATCTAA
>E340_A_D_AS_247_13
ATGTTCAATTTTGCAGTCAGCCGCGAAAGCCTGTTATCAGGATTTCAGTGGTTTTTCTTT
ATTTTTTGCAACACGGTTGTGGTTCCTCCTACGCTACTTTCTGCTTTTCAGTTGCCGCAA
AGTAGCCTGCTTACGCTCACGCAATATGCTTTTCTTGCTACCGCACTGGCCTGCTTCGCT
CAGGCGTTTTGCGGTCATCGTCGCGCTATTATGGAAGGGCCAGGTGGCCTGTGGTGGGGA
ACCATCCTTACTATCACCCTTGGTGAAGCATCGCGCGGGACACCGATCAACGATATCGCC
ACCAGCCTGGCAGTGGGGATTGCACTCTCCGGCGTGCTGACGATGTTGATTGGTTTTAGC
GGATTAGGCCATCGCCTGGCACGGTTATTTACGCCGTCGGTGATGGTCTTGTTTATGTTG
ATGCTGGGCGCGCAGCTGACCACTATCTTTTTCAAAGGTATGCTCGGGCTGCCGTTTGGC
ATAGCCGACCCGAATTTTAAAATTCAGTTACCGCCGTTCGCGCTCTCGGTGGCGGTGATG
TGCCTGGTACTGGCGATGATTATCTTCCTGCCGCAACGTTTTGCCCGTTATGGCCTGCTG
GTCGGCACCATAACCGGCTGGTTGTTGTGGTACTTTTGCTTTCCTTCTTCGCACTCGCTC
TCCGGTGAGTTGCACTGGCAGTGGTTCCCGCTCGGCAGTGGCGGTGCTTTGTCGCCGGGA
ATTATTCTGACGGCGGTGATTACAGGTCTGGTAAATATCAGCAATACCTACGGTGCGATT
CGGGGCACGGATGTTTTTTATCCGCAGCAGGGCGCAGGGAATACGCGTTATCGTCGTAGC
TTTGTGGCGACCGGATTTATGACGCTGATAACCGTACCGCTGGCGGTAATTCCATTTTCA
CCGTTTGTTTCATCCATTGGTTTATTAACCCAGACTGGCGATTACACGCGGCGTTCGTTT
ATTTATGGCAGCGTTATTTGCCTGCTGGTGGCGCTGGTTCCTGCACTCACGCGACTGTTT
TGCAGTATCCCTTTACCCGTGAGTAGTGCGGTCATGCTGGTTTCTTATCTGCCTTTACTC
TTTTCCGCGCTGGTGTTTAGCCAGCAAATAACGTTTACCGCTCGCAATATTTATCGACTC
GCATTGCCGTTATTTGTCGGCATATTTTTAATGGCATTACCGCCTGTGTATCTGCAAGAC
CTTCCATTAACGCTTCGTCCTCTGCTCAGTAACGGCTTATTGGTCGGGATTTTACTGGCT
GTTCTTATGGATAACCTTATTCCGTGGGAACGCATCGAATAA
>E517_A_D_AS_410_40
ATGGACGCCATGAAATATAACGATTTACGCGACTTCTTGACGCTGCTTGAACAGCAGGGT
GAGCTAAAACGTATCACGCTCCCGGTGGATCCGCATCTGGAAATCACTGAAATTGCTGAC
CGCACTTTGCGTGCCGGTGGGCCTGCGCTGTTGTTCGAAAACCCTAAAGGCTACTCAATG
CCGGTGCTGTGCAACCTGTTCGGTACGCCAAAGCGCGTGGCGATGGGCATGGGGCAGGAA
GATGTTTCGGCGCTGCGTGAAGTTGGTAAATTATTGGCGTTTCTGAAAGAGCCGGAGCCG
CCAAAAGGTTTCCGCGACCTGTTTGATAAACTGCCGCAGTTTAAGCAAGTATTGAACATG
CCGACAAAGCGGCTGCGTGGTGCGCCCTGCCAACAAAAAATCGTCTCTGGCGATGACGTC
GATCTCAATCGCATTCCCATTATGACCTGCTGGCCGGAAGATGCCGCGCCGCTGATTACC
TGGGGGCTGACAGTGACGCGCGGCCCACATAAAGAGCGGCAGAATCTGGGCATTTATCGC
CAGCAGCTGATTGGTAAAAACAAACTGATTATGCGCTGGCTGTCGCATCGCGGCGGCGCG
CTGGATTATCAGGAGTGGTGTGCGGCGCATCCGGGCGAACGTTTCCCGGTTTCTGTGGCG
CTGGGTGCCGATCCCGCCACGATTCTCGGTGCAGTCACTCCCGTTCCGGATACGCTTTCA
GAGTATGCGTTTGCCGGATTGCTACGTGGCACCAAGACCGAAGTGGTGAAGTGTATCTCC
AATGATCTTGAAGTGCCCGCCAGTGCGGAGATTGTGCTGGAAGGGTATATCGAACAAGGC
GAAACTGCGCCGGAAGGGCCGTATGGCGACCACACCGGTTACTATAATGAAGTCGATAGT
TTCCCGGTATTTACCGTGACGCATATTACCCAGCGTGAAGATGCGATTTACCATTCCACC
TATACCGGGCGTCCGCCAGATGAGCCCGCGGTGCTGGGTGTCGCACTGAACGAAGTGTTT
GTGCCGATTCTGCAAAAACAGTTCCCGGAAATTGTCGATTTTTACCTGCCGCCGGAAGGC
TGCTCTTATCGCCTGGCGGTAGTGACAATCAAAAAACAGTACGCCGGACACGCGAAGCGC
GTCATGATGGGCGTCTGGTCGTTCTTACGCCAGTTTATGTACACTAAATTTGTGATCGTT
TGCGATGATGACGTTAACGCACGCGACTGGAACGATGTGATTTGGGCGATTACCACCCGT
ATGGACCCGGCGCGGGATACTGTTCTGGTAGAAAATACGCCTATTGATTATCTGGATTTT
GCCTCGCCTGTCTCCGGGCTGGGTTCAAAAATGGGGCTGGATGCCACGAATAAATGGCCG
GGGGAAACCCAGCGTGAATGGGGACGTCCCATCAAAAAAGATCCAGATGTTGTCGCGCAT
ATTGACGCCATCTGGGATGAACTGGCTATTTTTAACAACGGTAAAAGCGCCTGA
>E953_A_D_564_4
ATGGCTGATGCGTCAAAACTTAGAACTAAAAGAACCCGTAGTGGGTTGGGGGTACCCCCG
GGCCCCGACGAAGTGGCTACCAGCTTGAATGCGCCTGAGATAGCTCCGGCTGTCGCTGCC
ACTGATGTTCAGAGACAACAGGCAGACTCATCGCCAGTGCACCATGAGCCTGTGGTTACG
CAAACTGTGACCGAGGTATATACCCGCCGCGATGGCCGTTCTGCCAGAAAAACAAACAGG
ACGCTGGCATTTGCAACACGTGTCACACCTGCTTTCGACCAAGAGATCCGGGATATCGCA
GAGCGTGAGGGGTTGAAACTGGTGGAAGTTCTGGAAAAAGCAGTTGAGGCATATAAGGAA
AAACAGGGCTATTAA
>E941_A_D_317_7
ATGTTAAAACGTATCAAAATTGTGACCAGCTTACTGCTGGTTTTGGCCGTTTTTGGCCTT
TTACAACTGACATCAGGCGGTCTGTTCTTTAATGCCTTAAAGAATGACAAAGAAAATTTC
ACTGTTTTACAAACCATTCGCCAGCAGCAATCCACGCTGAATGGCAGCTGGGTCGCGTTG
TTGCAGACGCGTAACACCCTCAACCGCGCGGGTATCCGCTACATGATGGATCAGAATAAT
ATTGGTAGCGGTTCAACCGTTGCTGAGCTGATGCAGAGTGCCAGTATTTCGCTGAAACAG
GCGGAAAAAAACTGGGCGGATTACGAAGCGTTGCCGCGTGACCCGCGTCAGAGCACCGCC
GCAGCGGCAGAGATCAAACGTAATTACGATATTTATCACAATGCGCTGGCGGAGCTGATC
CAACTATTAGGTGCAGGCAAAATCAACGAGTTCTTTGATCAGCCGACCCAGGGATATCAG
GACGGTTTCGAGAAGCAGTATGTAGCTTACATGGAGCAAGACGATCGGCTCTATGATATC
GCCGTCAGCGATAACAATGCCTCCTACAGCCAGGCGATGTGGATTCTGGTGGGCGTGATG
ATCGTCGTACTGGCGGTCATCTTCGCCGTCTGGTTCGGTATTAAAGCCTCGCTGGTAGCG
CCAATGAATCGCCTGATTGACAGCATTCGTCATATTGCAGGCGGCGATCTGGTGAAACCG
ATTGAGGTGGATGGCTCTAATGAGATGGGGCAACTGGCAGAGAGTTTGCGCCATATGCAG
GGAGAGCTGATGCGTACCGTCGGTGATGTGCGCAACGGGGCCAATGCCATCTATAGCGGT
GCCAGCGAAATCGCCACCGGCAATAACGATCTCTCTTCGCGCACCGAGCAACAGGCCGCT
TCGCTGGAAGAGACGGCAGCCAGCATGGAGCAACTGACCGCAACGGTGAAACAGAACGCC
GAGAATGCGCGTCAGGCCAGCCATCTGGCGTTAAGTGCTTCTGAAACGGCGCAACGCGGC
GGCAAAGTGGTGGATAACGTAGTACAGACCATGCGCGATATCTCCACCAGTTCGCAGAAA
ATCGCCGATATTATCAGCGTAATTGACGGCATTGCCTTCCAGACCAATATTCTGGCTTTG
AACGCGGCGGTTGAAGCAGCGCGCGCGGGTGAGCAAGGGCGCGGTTTTGCGGTGGTCGCG
GGTGAAGTGCGTAATCTGGCTCAGCGCAGCGCTCAGGCGGCTCGTGAAATTAAAAGCCTG
ATTGAAGACTCGGTGGGGAAAGTAGATGTTGGCTCTACGCTGGTCGAAAGCGCAGGGGAA
ACAATGGCGGAGATTGTCAGTGCCGTGACCCGCGTGACGGACATTATGGGCGAAATTGCT
TCTGCTTCTGATGAGCAGAGCCGTGGTATCGATCAGGTTGGCTTAGCGGTTGCTGAGATG
GACCGGGTAACTCAACAGAACGCTGCGCTGGTGGAAGAATCTGCCGCTGCCGCCGCCGCG
CTGGAAGAGCAGGCCAGTCGCCTGACCGAAGCTGTGGCAGTGTTCCGGATTCAGCAACAG
CAGCAACAGCAGCGTGAAACATCGGCTGTGGTAAAAAACGTGACGCCAGCTACGCCGCGT
AAAATGGCAGTGGCAGATAGCGGGGAGAACTGGGAAACGTTTTAA
>E1657_B1_D_330_130
GTGAGTAAACGTCGTTATCTTACCGGTAAAGAAGTTCAGGCCATGATGCAGGCGGTTTGT
TACGGGGCAACGGGAGCCAGAGATTATTGTCTTATTCTGTTGGCATATCGGCATGGGATG
CGTATTAGTGAACTGCTTGATCTGCATTATCAGGATCTTGACCTTAATGAAGGTCGAATA
AATATTCGCCGACTGAAGAACGGATTTTCTACCGTTCACCCGTTACGTTTTGATGAGCGT
GAAGCCGTGGAACGCTGGACCCAGGAACGTGCTAACTGGAAAGGCGCTGACCGGACCGAC
GCTATATTTATTTCTCGCCGCGGGAGTCGGCTTTCTCGCCAGCAGGCCTATCGCATTATT
CGCGATGCCGGTATTGAAGCTGGAACCGTAACGCAGACTCATCCTCATATGTTAAGGCAT
GCTTGTGGTTATGAACTGGCGGAGCGTGGTGCCGATACCCGTTTAATTCAGGATTATCTC
GGGCATCGAAATATTCGCCATACTGTACGTTATACCGCCAGTAATGCTGCTCGTTTTGCC
GGACTATGGGAAAGAAATAATCTCATAAACGAAAAATTAAAAAGAGAAGAGGTTTGA
>E632_A_AS_400_5
ATGGAATTATTAAATACTTATGATGATAAAGAAACAGCTGAAATATTTTTTGAAAGAATA
GAAGGAGAGAAAAGATTAGCAAGTGAACGAGATGCTACGGAAACAGTCTATAACCTCTTC
GGGCAACCAACCTGGAAAAATTTATATCTTCTTGATATGTTTAACCTAAAAGAATTACAA
GGGATTATAGAGTGTAGAAAAAATGGACAGTCTTTCGACCAGGAACGACACCGGGAAATA
ATAAAAATGCTTGAATATGCAGCAAAATCGTTTGACTTAATTATTCCTGCACATTGGCGA
TAA
>E54_A_D_500_3
ATGTCACTGTCAATTGTTCATACCCGCGCAGCCCTGGGAGTAAATGCGCCCCCGATCACT
GTTGAGGTACATATCAGTAAAGGTCTACCCGGCTTAACGATGGTGGGCTTACCAGAAACA
ACGGTAAAAGAAGCTCGCGATCGCGTGCGCAGCGCCATTATCAATAGCGGATATGAATAT
CCGGCGAAAAAAATCACCATCAACCTGGCTCCAGCTGATCTGCCAAAAGAAGGGGGACGA
TATGATTTACCTATCGCCATTGCGTTGCTGGCGGCCTCAGAACAGCTTACAGCCAATAAG
TTAGATGAATATGAATTAGTCGGAGAACTGGCGCTTACAGGCGCTCTGCGTGGCGTTCCC
GGCGCAATCTCCAGTGCAACTGAAGCTATTAAGTCGGGCAGAAAAATTATCGTCGCGAAA
GATAACGAAGATGAAGTGGGGCTAATTAACGGTGAAGGATGCCTGATAGCCGATCATCTG
CAAGCTGTCTGTGCGTTTCTGGAAGGTAAGCACGCTCTCGAACGCCCGAAACCAACTGAT
GCAGTATCCCGGACGCTACAACATGATCTCAGTGATGTTATCGGTCAGGAACAAGGAAAG
CGAGGACTGGAAATTACCGCTGCTGGCGGGCACAACCTTTTACTGATTGGGCCGCCGGGA
ACAGGTAAAACAATGCTCGCCAGCCGTATTAATGGCCTGTTGCCAGATTTAAGCAATGAA
GAGGCACTGGAGAGTGCTGCGATATTAAGTCTGGTAAATGCTGAATCAGTACAAAAACAA
TGGCGGCAGCGCCCGTTCCGCTCACCTCATCACAGTGCATCGTTAACTGCGATGGTAGGC
GGTGGCGCAATTCCAGGGCCCGGTGAAATTTCGCTGGCGCATAACGGCGTGCTTTTTCTT
GATGAGCTACCTGAATTTGAACGGCGTACACTGGATGCCTTGCGAGAGCCGATTGAATCC
GGGCAGATCCATCTTTCACGCACACGAGCAAAAATAACCTATCCAGCCCGTTTCCAGCTT
GTTGCGGCGATGAATCCCAGCCCTACCGGACATTATCAGGGAAACCATAACCGCTACACG
CCAGAACAGACATTACGTTATCTCAACCGGCTCTCGGGGCCCTTTCTCGACCGCTTCGAT
CTCTCACTGGAGATCCCATTACCACCCCCCGGCATTTTGAGTAAAACGGTAGTGCCGGGA
GAAAGCAGCGCCACCGTTAAACAACGCGTAATGGCCGCCAGAGAGCGCCAATTTAAGCGG
CAGAATAAACTGAATGCCTGGCTGGATAGTCCGGAAATACGCCAATTCTGCAAACTTGAG
AGCGAAGATGCGATGTGGTTGGAAGGAACACTGATCCATCTGGGGTTATCGATTCGTGCC
TGGCAGCGGTTATTGAAAGTTGCACGAACCATTGCTGATATTGATCAGTCTGACATTATC
ACACGTCAGCATTTGCAGGAGGCAGTTAGCTATCGAGCGATTGACCGTTTGCTCATCCAT
CTGCAGAAACTACTGACATAA
>E54_A_D_586_12
ATGAACAAAAATAACCCTGCTAATTCATTTTCTATAGAAGCAAGGAAAGAAGCTTTTCGG
AGAGCTGAAGCCAGTCTTTTTTTATCAAGTAAAGATCCCAAAGGCTCCTCATTTTTTAAT
GAAATAAAAACTAAGGTAATCAATGGAGAGCTAACCTATGAAGAGGCAAAGAGAGAAGTA
TTAAATTATCACATTGAACAATCTAAAAATCAAAATAAAAGAGGCTAA
>E2370_A_D_229_13
ATGACTTTACGAACTGAAAATCTGACGGTCAGTTACGGGACAGACAAGGTACTTAACGAC
GTTTCACTCTCACTGCCAACGGGGAAGATCACCGCCCTGATCGGTCCTAACGGTTGCGGG
AAATCGACGCTGTTAAACTGTTTTTCGCGGCTTTTAATGCCGCAGTCTGGCACCGTATTT
CTCGGCGATAATCCCATAAATATGCTCTCATCACGCCAGTTGGCCCGCAGGCTTTCGCTG
CTGCCTCAGCACCATTTAACGCCAGAGGGGATCACAGTCCAGGAGCTGGTTTCGTATGGT
CGTAATCCCTGGCTGTCACTCTGGGGGCGTCTCTCCGCTGAAGACAATGCACGAGTTAAT
GTCGCCATGAACCAGACCCGGATCAATCATCTTGCCGTTCGTCGGTTAACCGAGCTTTCC
GGCGGTCAGCGCCAGCGCGCATTTCTGGCGATGGTCCTGGCCCAGAATACGCCCGTTGTA
TTACTTGATGAGCCAACCACCTATCTTGATATCAATCACCAGGTGGACCTGATGCGGTTG
ATGGGCGAACTCCGGACTCAGGGGAAAACGGTGGTCGCTGTGCTGCACGACCTTAATCAG
GCTAGCCGGTACTGCGATCAACTGGTGGTAATGGCAAACGGACATGTTATGGCGCAAGGC
ACACCAGAAGAGGTGATGACCCCAGGATTGCTGAGAACAGTATTCAGCGTGGAAGCGGAA
ATACACCCCGAGCCGGTATCTGGCAGGCCGATGTGCCTAATGAGGTAG
>ECO_BCE007_MS11_691_3
ATGAACATCATTGATGGAAATGGGGCTTCCGAAGTTCTTAGATTATCAGCGTTACATGCA
AACAAAGTAGTGAAAACACAGGTACAAAAAAAGCCGCCCTTGAGCGACTCGATTTGCATA
CGATGTGGTGCGAAGGCCGGACTCAAACATGCGATTTAA
>E343_A_D_AS_250_29
ATGACAACTCAGGTCCGCAAAAACGTCATGGATATGTTTATCGATGGTGCGCGCCGTGGC
TTTACTATCGCCACGACCAACCTGCTGCCAAACGTGGTGATGGCGTTTGTCATCATTCAG
GCGCTGAAAATTACCGGCCTGCTCGACTGGGTGGGGCATATCTGTGAACCCGTAATGGCG
CTGTGGGGATTACCCGGTGAAGCGGCAACCGTCCTTTTAGCCGCATTAATGAGTATGGGT
GGCGCAGTCGGTGTTGCCGCCAGTCTGGCAACCGCTGGCGCATTAACCGGTCACGATGTC
ACCGTTTTACTGCCCGCGATGTATTTAATGGGCAACCCGGTGCAAAATGTCGGTCGCTGC
CTGGGGACAGCCGAAGTGAATGCCAAATATTACCCGCATATCATTACGGTCTGCGTGATT
AACGCATTGCTGTCGATCTGGGTTATGCAGCTTATTGTTTAA
>ECO_MP021552_7_754_6
ATGCATTTAGTCACGAAATCTTATTTCGATGCCTTTTGCAAAGCATTCGCTGCGCCCTAT
GAGGAGACCAAAAATTTTGAGGCGTTTGTGAACTATTGTGCTTTTTCAAAATACTCAGGC
GACAAAGTTGAGGTCAGTGATCTTGTGTATGAAGGCCCGGACCCTGGTATTGATGGAGCA
TTTTTATTTTTAGACGACAGAGCCATTTTTTCAACTGAAGAACTTCAGGAGATTTTCCAA
AACTCACGTCGCGAGTTTCAAGTTTCATTAGTATTCACGCAAGCTAAGTCATCGGAGAAG
TGGAGCAAACAGGAAATAGACTCTTACATTGCGTCAATAAGAGATTATCTTTCACCAGCG
CCACAACAACCCCACAGTGAATATCTAGCGGACTTTAAAAAAATGTTCAACTTGATATTT
GCTAATATCGGCAGAGTCAAAAATGGCCTTCCAGACTTATACGCATATTTTTTTAGTGCT
GCACAAAATACAGAGGCCAGAGAAATAAAAGCTGCATTTGCATCGGGTGAAAAAAGCTTA
AAGTCACTCGGGTTTTCACATGAAACATCCTTCATTATGGCTCACAAAGACATGATTCAT
GAGCTTTGGCTTGCTGCGGAAGGTCCAATAGAAGCTAAACTTCCTACAATAGGCTATGCT
CCATTCCCAGCGGCCCCTAATATTAATAATGCCTATGTAGCTACAGTCAAAGCTCGTAGT
TTTATTGATTCTATACTTAAAGACAAAAATGGAAACCCTCGAAAAAAATTATTCGAAGAA
AATGTTAGAGATTTTCTGGGAATTGATGGTGACGTAAATTCAGAAATTGCAGGAACACTA
GATACTGATGGAAAAAAAGCAAGATTTGGTTTAATGAATAATGGAGTGACAATAGTTGCA
TCAAGCGTGAGGCCTGCAGGGCAAGAAATTTTTATACGAGATTTTCAAATTGTTAATGGA
TGTCAAACGTCTAATGTTCTTATATCAAAAGACATTCAAGTAGATGAATCAGTTAGTTTA
ATGATTAAATTAATTGAAACCGATGAGCCAGCGATCCTTGATGACATTGTACGAGCTACG
AATAGACAATCTAAAGTTGAAGATGCACAGTTCATTTCAACGCTAAAAAAATTAAGGGAA
TTAGAACATTATTTTAATGCTAAAGGTGCTATTGAAGGAAATAAAATTTATTTTGAGAGA
AGAAAGGGGCAGTATAGTTCAGAAAGTATAGCTCCAGTACGCATATTTGATATCAGAGAA
GTTGCGCGAGCATATGCTGCTATTGTTATGATGAGACCAGATTATTCCAGTCGTTATCCA
AATAGGTTAACTGGTGACTTACTTAATGAGGTTTTCTCTTCCGATGCCCTCGAGGATGAT
TATTATATATCTTGCTATTGCTTGTATAGGCTAAAGGCTCTTATCTCAAATAAGAGGTTT
GATGGGAAGTATTCAAAATTACGCTGGCATATTCTAACTGCTGCGTCAAAATACTGTGGT
AATAATTATAAGGCTTGGGGGTTCAAAAATAAAAATGAAGCTCTTCATAACTTATTCTCA
ATGAATGATGGGGAGTGGTTTGAAAAACTTGAGAGTTTAGTAAAAATAGCTATACCAGAT
CCGGATATTTCTCGAGACTTACTAAAGTCGCAGCCTTTAACATCAACGATTCTCAAAAGT
GTTGATAGCGTACCTAAATAA
>E1592_B1_D_442_37
GTGAGTAATAAAAACGTCAATGTAAGGAAATCGCAGGAAATAACATTCTGCTTGCTGGCA
GGTATCCTGATGTTCATGGCAATGATGGTTGCCGGACGCGCTGAAGCGGGAGTGGCCTTA
GGTGCGACTCGCGTAATTTATCCGGCAGGGCAAAAACAAGTGCAACTTGCCGTGACAAAT
AATGATGAAAATAGTACCTATTTAATTCAATCATGGGTGGAAAATGCCGATGGTGTAAAG
GATGGTCGTTTTATCGTGACGCCTCCTCTGTTTGCGATGAAGGGAAAAAGAGAGAATACC
TTGCGTATTCTTGATGCAACTAATAACCAATTGCCACAGGATCGGGAAAGTTTATTCTGG
ATGAATGTTAAAGCGATTCCGTCAATGGATAAATCAAAATTGACTGAGAATACGCTACAG
CTCGCAATTATCAGCCGCATTAAACTGTACTATCGTCCGGCTAAATTAGCGTTGCCACCC
GATCAGGCCGCAGAAAAATTAAGATTTCGTCGTAGCGCGAATTCCCTGACGCTGATTAAC
CCGACACCCTATTACCTGACGGTAACAGAGTTGAATTCCGGAACCCGGGTTCTTGAAAAT
GCATTGGTGCCTCCAATGGGCGAAAGCACGGTTAAATTGCCTTCTGATGCAGGAAGCAAT
ATTACTTACCGAACAATAAATGATTATGGCGCACTTACCCCCAAAATGACGGGCGTAATG
GAATAA
>E1316_A_unknown_312_27
ATGAATAACATGAATATTTATTTCGCAACTGACAAAAATATATATGATGCACTTCATCAT
AAACGAATTACTATCGCAAGATTACGCGAGATATTATTACGGAAAGGTATTATTGTTGCT
CAAGACTTAACAAAGGAGGAATTAATTGAAGAGGTTTGCAAACTACCTCAGGGATATAGT
GATCTAGATTCTATTAAGGAACTTGTACAAACTTATGATAAAAGAGAGAGTATAACTAGC
GTCAAGCTTCAAGCATCATCCTCTCAGACGGAATTAAAAACAGCAGCAGAGTTAGTTAAA
AGAAAATTAGCCACTGGCTCTGGTGAAACAGTAAAAATCACTGCGAAAAAAGATGGGTCT
TTAGCAATCGAGGTAAACTACCAAGAAGTAGACTTGTCCAGAACAGCATTGCGTCAGATA
GACAACCGAAACATCAAGATTGATCTTACTGTAAATAACGATAATGTTGATATTCGTATG
CCTCAGAACCAAAAGGCTAAAGATGTAATAACACTATTACAAAAAGAGTTGTCAAAGATT
AAATCCGTTGATGTTGAAAAGTTTGAAATTTCTTTAGAAGCGATTCCTACACCAGCGCTA
AGAAGTCAGTTTTTTCAAGAGGTTATGGGCGGCTTGAGTGGATATGAAATTGACGACGTT
ACTAATGTAGAGCTTAACCGTTCAACAAGCAAAGGTGATGACGAGGAAGAAGAAGAAATC
GAGACAGGATTCGTAAAAAAAGCGGTTCTAAAAGGTGATTCTGTTAATAGTTCTGCTATT
TTCACCCAACTACACAACAAAGGATACTATATTGGAAGAATTGCTTGGTCTGCTAAACCT
AAAAACGGAATAGGAGACAGGATTTTGGTTGAAGCTTTCTTTAAGGATTCAGAAAATTGC
TCTGATTTTTCCTATCAAATTAAAGGAATCAATAACCAAAAAGGTAGTGGATACAATGTT
ACTATTCGTGCAGCAAATGAAGTTGAAAAGAAGAAAATCAGCCTACTAATTGAACAGTCA
GCAGCAGACGCCTATAATATCGTGACGGGTAAAAAGGTGTAA
>E842_B1_D_348_14
ATGATTGGTACAACACCTTATCATGCGAAATATTTTGCGCATGAACTTTCCATTCTCCAT
TCAAACAATGGGGTGGACCGTCTGTCTCAATCGCTGTTTGATGCAAGCGTAGATCTAAAT
CCTCATCAAATTGAGGCGGCTCTTTTTGCTATTGAAAATCCGCTAAGCAAAGGTGTTGTG
CTTGCCGATGAAGTTGGTTTAGGTAAAACCATTGAAGCGGGGTTAGTGCTTTGCCAGTTG
TGGGCTGAAAGAAAACGTAAACTGTTGATCATTTGTCCTGCTTCACTGCGTCGCCAATGG
GCGAGCGAGTTACAGGAAAAGTTCAATCTACCTTCTCAGGTGTTGGACGCGAAAACGTAT
AGCCAGCTTCAAAAAGAAGGGATCCATAATCCCTTAAATAATAAATCGATCACTATCATG
TCATACCACTATGCTGCTCGGTTAGAAGAAAAATTGGTGGCTGAAATGTGGGATCTGGTT
GTTATCGACGAAGCCCATAAACTGCGTAATGCTCATCGAGAAAGTAACAAAATGGGGCAA
GCGTTAAAGCGTGCGCTTGATGGGCGGAAAAAATTACTACTGACCGCAACGCCTTTACAG
AATTCGTTAATGGAACTGTATGGCATGTCGACGCTTATAGATGAACATACCTTCGGCGAA
GTTAAAGCGTTCAGAAAGCAATATATGCAGGCAGATAGCGATATTGCGGAGTTGAAGGGG
CGATTGTCGCGTTTTATCAAACGAACTTTACGCAAGAATGTGCTGGAGTACATCAAGTAT
ACAGAACGTAAAGCGATCACTATTCCTTTCTATCCGAGCGAACAGGAGCAGGATCTTTAT
GAACGCGTACAAAAATTGCTTGAACGTGAGGATAGCTATGCCTTACCAAAACGACACCGG
CATCTGACGGGGCTTATTCTCAGAAAGCTACTTTCCTCAAGTACGAAAGCTGTATTGAAT
AACTTGCAGATCCTTAAGAGTCGTTTAGAAAGGTTAAAGCTGGAAGGTATCGTTGAAGAT
GATATGAACATCATCCAACAGATCATAATGGATGACGATCTTGAAGATGACATCGTGGAA
GATGCCGAATCAGTGGCTTTAGATACCGAGTGCAAAGTTGTCGATTCAGACGCGCTTCAG
GCAGAAATCAATGAGCTGGAATCACTCATTGTCAAAGCAGAACAGATTGGCACTGATACC
AAATCAAAAGAGTTGCTTTCTGGCCTGGAGCAAGGTTTTGCACAGCTTGCCGAAATGGGG
GCTGCAAAAAAAGTCATCATCTTCACGGAGTCAATGCGAACTCAACAGTATCTTGCACAT
TTTCTGGAAAACAATGGCTACCAGGGGAAAGTAGTAACCTTTAGTGGCACAAACAATACA
CCGCAGGCAAACAAGATCTACCAGCAATGGCGCGAGGAATATCAGGGATCTTCTCGTATT
ACCGGGTCGGCGCAAATTGATAAACGCTCGGCTTTGATCGACCACTTCAAAGATCATGCT
GAAATCATGATAGCTACAGAAGCTGCAGCTGAAGGGGTGAACCTGCAATTTTGTTCGCTA
CTGATCAATTACGATTTACCCTGGAACCCACAACGCATTGAACAGCGTATTGGACGTTGT
CACCGATACGGGCAAAAATTTGATGTGGTTGTTATTAACTTCCTCAATCAGCGAAACCAG
GCCGATCAACGCGTTCTTGAACTCTTAACTGAAAAGTTCAGCCTGTTTGATGGCGTGTTT
GGCGCATCGGATAGTGTGCTTGGCAGCATAGAAAATGGTGTGGATTTTGAAAAAAGGATC
CAGTCAATTTATGAGTCATGCCGTACCCCCGAGGAGATAGAGCTGGCTTTTGAAAGGTTG
CAGAAAGAGCTGGAAGATGAAATCAATCTCAAGATGCAGAAGACGCAAGAACAGTTGCTT
GAGCATTTTGATGAAGATATTCACGATATCCTTAAAATAAGGCTTGATGAAGCTCGGGAG
CGTCTGGATAAAGTCGGTCGTTGGTTTTGGGCCGTGACCTGTCAGCAGCTCAAACAATAT
GCTGATTTTGATCATGAGCATCATCGTTTCACTTTACGTGAATCAGTAAATGAACTGCCT
GTCGGGCAGTACCAGCTGTTGCGCAAAGATGGTAGGCAAAATAGTGCGTTACAAATGCAG
GATCACCACAGTTTTGCATATCGGATCAATCATCCGCTGGGTGAGTACGTCATTGAGGGG
GCTAAGGTCCAGGAGACGAAAACAGCTGAAGTCATCTTCGATTACAGTAACCACACAACG
AAAGTCTCGGTGGCTGAGCAGCTGAAAGGGCAATCAGGGTGGTTAACACTAAATTTGCTT
ACTGTTGATGCGTTTAACAGGCAGCAATTTTTAGTCTTTACCGCAAAAACTGACAACGGA
CGTGTGGTAGATGGTGAAGCTTGTAAACGTCTGTTCAACTTGTCTGCAATAACCAACGAA
AAGCTGGATAATTCGGCAAGTTCAGATGCATTACCTGATGACTTGATCTTACTCAAGAAC
AGGCAAATTGACGCCAGACTTGCGGAAGTTCTGGAGCAGAACAATGTCCTTTTTGAAGCT
GAAAGAGATAAGCTGGAAAAATGGGCTGAAGATATGATCTTTGCGGCGGAAGAAGCATTA
CGCGATACCAAAATGCAAATCAAGTCGTTAAAGCGAGAAGCCAGACTGGCGCAATCGATG
GAAGAACAAAAGCAAAACCAGGAAAAGCTGAAGCTACTGGAACGGCAGCAGAAACGCCAA
CGTATGGAAATTTTTGACATTGAAGATGAGATCGCTGACAAGCGGGATGAACTCATCAGT
GCCCTTGAAGAGCGGATGAAGCAAAAAACGGATATCACCGAGCTTTTTTCCATCCGCTGG
AAAGTTATTTAA
>E370_DEE_D_AS_336_7
ATGAGTAAGTACAACGAATTAGTTAAGAAGCTAAAAGAAATTTTTCAGATTGATCGACCA
GAACTGGATTTCGGTATTTATCGTATTTTAAATGCACGTGCTGATGAAATTAACGACTAT
CTGGATAATAAGCTGAAGGCCAAAATCCAGTCTGCGCTGGCGGATGCAGGAAATGCCAAT
AAATCAGAATTAGAACATCAGTTGCAACTGACAATAAAAGCGGCAACTGATGCGGGTGTG
GACCCTGCTGATAGCCCGAAAGTACAGGAGCTTAAAAAGCAACTGGCGGCTATGGCATCC
GGAGCAAATGAGCATGAAAATGCAGTATTTTCCCATCTGCTGACTTTCTTTTCGCGTTAT
TATGACAACGGCGATTTTATCAGCAAACGCCGTTATAAAGGTAATACCTACGCCATCCCT
TATTCTGGCGAAGAAGTGATGTTGCACTGGGCAAATAAGGACCAGTACTACATTAAAAGC
GGTGAAAACTTTGCTAATTATTCATTTAAATTAGATGATGGTCGTAAAGTTAGCTTTAAA
TTGCTCGCAGCGGACACAGCAAAAGATAACCGTAAAGATAATGAATTAGATCGCTGCTTT
GTACTTATTGAGCCGCATGTTCGTACCAAAATTGATGAAGAAGGCGATGAGTACGAACAA
GAATATAAGCCAGTAGAAGTGGTGAAAACTTCATCTGTGGTTGACGGTAAACTCGTTGAA
ACAGAAGAGTTAGTTATTCACTTCGAATATAAGGCCATGAAAAAGGGCACTAAGCAGGAT
GCTTTAGTGCAGTCCGCTATTTCAACAATTCTGGCTGATAAAACAGTTCAACAGCATTGG
GTTGATCTTGCTAAACGTGCGCCAACAGAAAAAAATCCGTCACGTACAGAGTTGGAGCGT
CATCTTACAACTTATACCCAGCGTAATACAGCAGACTACTTTATTCATAAAGATCTCGGT
GGTTTTTTAACTAACGAACTGGATTTTTATATTAAAAATGAAGTAATGAATCTCGATAAT
GTGCAAAATGCAGAAGTGTTTGCCAATATTGAGAAACAATTGCGCATGATTCAATGTTTG
CGTACTGTTGCGCTGGAACTCATTGCATTTTTGGCACAAATTGAGAATTTCCAGAAGAAA
CTTTGGACTAAGAAGAAGTTTGTTGTTTCAAGTAATTACTATATTACTATGGACAAAATA
AGTTCAGAGTTTTACAGTGAAATAATTAATAATGAAAAAATAGTCCAAGAATGGATTGAA
TTAGGCATCTTAGATGAGAAGCCATCTACCTCTGATGTGGAGTTGCTCAAGTTTGCAACA
GTTAATTTATCTCATTTAAACGGAGATCTAAGGAAAAAAATATTAAATAGTATCAATGAT
ATTGACGATAATGTTGATGGCGTTTTTATTAATGGTGATAATTATCAAGCGTTAAATCTT
TTGAAGAAAAAATATAATTCCGTAATTGATTGTGTCCATATAGATCCACCATATAACACA
GATACTAGTGGTTTTTTATATAAAAATAGCTTTAAGCATTCAAGTTGGCTGAGTATGATG
GATAGCCGTTTGCTTTTTGTTAAAAATTTACTCAGTGAAAATGGTGTATTTTTTTGTCAT
ATTGATGAAAATGAATATGAGCGACTTTATTTAATTAATAAACAGTTAGGTCTTATCGAT
GCAGGGACAATTATTTGGGATAAACGCAATCCCATGAATGGTGGTAGTGGCATTGCGATT
CAACATGAATATACTACTTGTTTTACAAAGAACATGATTTCTATTAATAAGAAAAATGAG
AATGTATTAGAAATACTCGAATATGCAAAATTAATTAAGAATAAATATCCTGTAATTAAC
AGTGAAGCAAAGAAAAAATTTTATGATTGGGTAACAAAGAATAAAAAACTTACTGGAGGT
GAACAAGCTTACAAATATATCGATGAGAAAGGTCGAGTGTACCAGAGTGTCAGCCTCCGT
GCCCCAGAGCCAAGGACTGACAAGAAATTCTATATACCATTAATTCATCCAGTTACCGGG
AAACCATGCGCTATGCCACCAAATGGTTTTTCTCGTACCCCAGAAACATTAAAAGATATG
ATGGATAAGGGGGATATACTATTTGGTGTTGATGAAACAACGCAACCTAGACAGAAAGCA
TATTTATATGCTGACGCTAAAAAGCAAATAACATCAATAATTCAGGATGCTAAAAAAGGA
AAAACTCAAACAACTCATCTTGGAATTGATTTTCCTTATTGTCACTCAACTTCTTTATAT
AATTATTTAATTGGGAGTGCATCTCATAATAAAAATGAGATAATATTAGATTTTTTTGCT
GGTTCAGGAACAAGTGGCCACTCAGTCATAGAGTTGAATCGTAAGGATGCGGGTTCAAGG
AAATATATACTTGTTGAACAGGGGGAGTATGCACAAAATGTAACTTTAAGCAGGTTGAGA
AAAGTTATATTCAGTAGCAATTGGAAAGATGGTAAAGCTATGGATTCAACGACAGGCTCA
TCTCATATACTTAAAGTTATGAAAATAGAAAGTTACGAAGATGTATTAAATAGCCTTCGA
TTTGAACAACAAAAAGAAATAAAAGGTCTTTTTGATACAGTGAATGAATCAGTAGCAAAT
GAGTATTTAATAAAATATATGCTTGAAACAGAAAGCAAAGGTTCACTACTCAGTACTGAT
AATTTCAAAAAACCATTTAACTACGAAATGGATATTGCGACGGATTCCGCCGGTGCCACT
GAGCGTAAAAACATCGATTTAGTTGAAACTTTCAACTATCTCATTGGTTTACATGTGAAA
TCCATCGAATCCAATATCGAACGTGGCTATGTGCGTGTTGAAGGAATGCTACCAACAGGC
GAGCGTACCCTTATTCTGTGGCGCGATTGCGACAAGATCGGTTATGAAGAATTGAATAAA
TATGCCAACCGATTCGATTTATATGCAAAAGAAAACACGTTCGACGTTATCTATATCAAT
GGCGATCATAACTTACCTACCGCCTTTACTGTTGATGAAGAAGACGGCGAGATTGTTCGT
AGCCTGAAAATCCGCCAGATCGAACCTGAATTCTTGAACCTGATGTTTGCGGAGGAGGTT
TAA
>E1620_A_D_686_1
ATGAAAAGAAAAATTATTCCCGTGCTAATCGGTTGTACGCTCTCTTTCTCTGCCCTGGCG
GCACAACCTACGGCTGAGCGCTATGTCGTCAGTTTTCCAGAAGGCACGCACGTGAACTAC
GCCGGCGCATTTGCCAGTGCATTCCCGAACGGCCTTCCGGTTGGGATAGGTTCTGGCCTG
CTGTTCACCGGTAAACAGGGCGATGCCCTGACATTCGCAACCATTACCGATCGCGGTCCG
AACGCGGATTCACCGAAAGAGGGGAAAAACGAAACTAAAATTTTCGTTACGCCAGATTTC
GCGCCGCTGCTGATGACGATTCGTGTACAAAACGGCAAAGCGGAGGCCATCGATCCCCGT
CCTCTGCATGACGATAAAGGCGCGATCAACGGTCTGCCGCTGGCAAGCGACGTGATTGGC
TCCACCAATGAAGTGGCCTTCAGCGACACGTTACATAGACTGAAGGGGGATAATCGCGGG
CTGGATACGGAAGGGATCACTCCGGATGGTAAAGGAGGTTACTGGCTGTGCGATGAGTAT
GGCCCGTTCCTGATTAACATCGACAGTAAAGGGAAAATCCTGGCAATCCACGGTCCGCAG
GCGGCGGAAGGGGAAAAAGCGATTGCGGGCGGTTTGCCAAATATCCTCAAATGGCGTCAG
GCGAACCGCGGCTTTGAAGGCCTCACCCGTATGCCGGACGGGCGTATTATTGTCGCCGTG
CAAAGTACGCTGGATATCGACGCTAAGAGCAAGAAAAAGGCGCTGTTTACGCGTCTGGTG
AGCTTCGATCCGGCAAGCGGAAAAACCGCGATGTACGGTTATCCTATCGACAGCGCGGCC
TACAGCAAAAACAGCGACGCTAAAATCGGAGACATCGTGGCGCTCGATAACCAGCACATC
CTGCTGATCGAACAGGGAAGAGATAAAAACAACAGAATGCGTAACCTGATTTACGAGGTC
GATCTCAATAAGGCGAGCGACCTGTCAGGCTTCGACAAGCCGGGTGAGTATCCGGAGTTT
GATGATGAGAAAACCCTGTCACAGCGCGGCATTACCCTTGCGCAGAAAACGCAGGTTGTT
GATCTGCGCTCCTTGGGCTGGCAGCAGGAGAAGGCTGAAGGGTTGGCGCTGATCGACAGC
AAAACGCTGGCGGTGGCGAACGATAACGACTTTGGCGTGAAGGTGGCGATGCAACATCCG
GTCGAGGGCAAGACATTCAAGGATTATCGGGTGAACGCGGAAGGAAAGCTGACGCTTGAC
GACAAGCAGGTTGAAACGACCCTCAGAGTGAAGCCACTGGAGAAACCGGAGTCTGACAGT
GAACTGTGGATTGTGACGCTGCCGGAAGCGTTGAAATAA
>E8_A_0_518_7
ATGGCTAAAAAACCGACCACCGGTAAAGCAGTTAAAAAAGAGACTAACAGCAAGCTGAGC
TTTCATAAGCAGTTGGTTTTAAACCGCTTTATGTTCCATTTTTTTAAAGATGGCACATTG
CAAGGTTTGAAGAATCGGTTAGGCGAGGATCGCTTTGAAGGCATCCATGAAGATGGCCAA
AGCTTATTCTTCCATGAGCTGAGTAACTATTTATTCGAGGTCGATCTTATCGATCTCGAT
GAACTGCGTCGTTACGATCTCAATATCGTGCAGCACTGGCAGCAGATAACCGAGCACCGT
AATCGTAAAGAAGACACAGTGCTGAACATGAAATATTTTCAGTACTTGTCGCTTCTGTTT
ACCGAGATCTACCTGGACTGGTACTTCAACCGTAAACAGCAATTACTCGATGGGCTAAAT
AACGAGCTGGCAGCATACAATGCTGAAAATGATAAAACAGCAAAAGACCGGGCTAATCAG
TTCAAATCATACGTTCTGGATGATTTGAATAAACTGGCATACTGGAACGCTACTGGTTCT
GGTAAGACACTGCTATTACATGTCAATATTTTGCAATATTTACATTATTTCCAGAACGGT
AATAGCCATCATTACCCGGATAAAATCATCCTGCTTACGCCGGATGAACGCCTATCGAAG
CAACATTTAGATGAACTGGAAAACTCAGGATTTACCCAATACCAGTTATTCGATAAGAGT
AAATCCGCGCCATTTAAAGGCACGATTGAAGTTATTGATATCAATAAACTTGCCGATGAA
ATGGGTGACAAAACTGTTGCCGTTGAGGCATTTGAAGGCAACAATCTGGTCTTGATTGAT
GAAGGGCATAAAGGCACAGGAAGTGCTGCTGGTGCCTGGATGCGCCGTCGTGACAAATTA
ACGCGTGACGGATTTGCGTTTGAATATTCAGCAACTTTTGGCCAGGCAGTGGCCGGTGGC
AATAATGTTGAGGCAGTTGAAACAGAAATTCAGAAGAAAAAAGCAAAGCTGCTTTTTGAA
ACAACTGCCTTAGGTAAACTGAGCGAAGAACAGTTAGCGCAAATAGCATTAACCAGCGAA
GAACAACGTGATGCGCGTATTCAGGCGACACGAGAAGTCTATGGGAAATCGATTCTGTTC
GATTACTCCTATAAATTCTTCTATGAGGATGGTTATGGTAAAGAATCACTGATTCTTAAC
CTTAATCCTGAAGAGGATAAAAAAGATGAGCGTCGGTATGAGTATTTTACCGCGTGTTTG
CTCAGCTTTTATCAGCAACAATATTTATTCAATAAGAATAAAGAAAAATTAAATGAATTT
AATATCGAAAAACCGCTATGGGTTTTTGTCGGTAACACCGTAAGTGGTGAAGATTCAGAC
ATTCACGCAGTACTGCGTTTTTTAGCATGGTTTTTAAATCATGAATCGCAGGCAAAATCG
TGGATTAAAGATCTCATTGAAAATAAAGCGCGAATTCTTGATACCAAAGAGCGTAACATT
TTTGAAAATCGCTTTACCGCACTAATGAACGGCCCGGAAGATATCTACGCAGATATTCTT
TCTCGTTTGTTTAACACCACTCACTCAGGTCAGAGACTGCGAGTTCTGAATTTAATAGGC
AGTAAAGGTGAACTGGCATTACAGGTTGGTGAGGCCGAACCGTTTGGTCTTATCAATATT
GGTGATGCACCGTCTCTTTACAAAATGTGTGAAGAGGATACGACATTTGATTATCAGAGA
GATGATTTTGCGAAGTCACTCTTTCATACGTTAAATGACAAAGACTCGCAACTACATATT
TTGATCGGCTCGCGAAAATTTACTGAAGGCTGGAGCAGTTGGCGCGTCTCAACGATGGGA
TTGCTCAATATGGGCCGTGGAGAAGGTTCACAGATCATTCAGTTATTTGGTCGTGGCGTT
CGCCTTAAAGGTCGCAATTATTCTTTGAAACGCAGTACACCCGGTGAGCGTCCGAAAGGG
TTGCATCTGGAAAAATTAGAGACACTGAATGTATTCGGTGTACGTGCCGATTACATGGCA
ACCTTTAAACAATACCTGGAAGATGAAGGGATTACGCCAAGTGACGAGATCCTTGAGCTG
AATTTTGAAACTCGGCCAAATATGCCAGCAACCAGGCTTAAAACACTTAAGCTTAAAGAT
GGTTATAAAGATAATCAAAGACTCGGCTTTAAACGTGTCTATTTTCCCGAATTGTATGAA
GTTCCTGCTGATTTTCAGGGGAAAATTAAGCAGCCGCATATTAAGCTGGACCTATACCCG
AAACTTGAGTCGATTGATACCAGCAGAAAAGGGGACAATACTCCGGTTAACGTGCGTAAT
GAAGCGAAGTTAGATTATAAAATCATTAGTGCGTTTGATTTTGATCGGCTTTATCTCGCC
ATTCAGAATTATAAACTACAACGCGGCTGGTCAAATTTACGTGTGGATAAACAACGTTTG
ATCGACTTTTGTACCGGTAAGACAAAGATCGGAAATAGTTGGTATACCCTTTTGATTCCA
GCTTCAGAGCTTGAGATTAAGCAATATGCAGATATTGCTAAGCAGGAAGATATTATGCTT
CGTCTGCTGACTGATTATACTGATCGCTTTTACAACACATTGAAAAATGCTTATGAAGGT
CAGTTTTATGAAGTCACGCAGGTGAAAGAAGATGATCCTGGTATGATCAAAATGTACCAT
TTCGAGATCGAAGAAACTGATGATGGGTTGGCATATGCCAGTCGGCTGGAACAATTACAA
CAATTGGTCATCGACGGCGAAATCGGTAAAGCAAAATCCTGGAGTGCATCCGGGATGGTT
GCTATTATCTTTGATAAACATCTCTATTATCCACTTCTTTCAATTGAAAAAAATGCCAAC
ATACCGCTAAAAATGCGACCGGCAGCACTGGGTGCATCAAGTGAGATTACTTTTGTCCAT
GATCTTCAGTCTTTTGTTGATTCGACAAAAGGGCAGAAAATTATTGGTGATAAAAGTTTA
TATCTGCTAAGAAATGCGGATTCTAAAAATAGAGGCCTGGGCTTTGCTACTGCGGGTAAT
TTTTATCCGGATTTCTTATTGTGGTTAGTCGATGATAAAAGTGGTAAACAATGGTTAAGT
CTTATTGATCCAAAAGGCATCCGCAATCTTAATCTTGATGATCCAAAGTTCGGATTATAT
AAAGAAATCAAGAATCTTGAACATAAATTATCGGATGATAACTTATCATTAAGTGCATTT
ATTGTTTCTGAAACTTGTTATGTTGACTTAGTAAACGTACCTGATTCAAAAGAGAATCTG
GAAGCCAGAAATGTGCTTTTTATTGAGGATACTGGCTCATTGTATCTGGAGAAATTATTC
AGTAAGATGGTTAGCGAGTAA
>ECO_BCE011_MS01_767_2
ATGTCAACCGGATTACGTTTCACACTGGAAGTGGACGGCCTGCCGCCGGATGCTTTTGCG
GTGGTTTCCTTTCATCTGAACCAGTCACTCTCTTCGCTCTTTTCCCTCGATCTCTCCCTG
GTCAGCCAGCAGTTTCTCTCCCTTGAATTTGCGCAGGTGCTGGACAAAATGGCCTACCTG
ACGATATGGCAGGGCGATGAAGTACAGCGCCGGGTGAAAGGCGTGGTGACCTGGTTTGAA
CTCGGGGAGAACGACAAAAACCAGATGCTGTACAGCATGAAGGTGCACCCGCCGCTGTGG
CGTGCCGGTCTGCGCCAGAACTTCCGTATCTTCCAGAACGAGGACATCAAAAGCATCCTC
GGCACGATGTTGCAGGAAAACGGGGTGACCGAATGGAGTCCGCTGTTCAGCGAGCCGCAT
CCTTCCCGTGAGTTTTGTGTCCAGTACGGTGAGACTGATTACGATTTCCTGTGCCGGATG
GCGGCGGAGGAAGGCATCTTCTTTTATGAGGAGCATGCTTACAAAAGTACCGACCAGAGC
CTGGTGCTGTGCGACACAGTCCGCCATCTGCCCGAATCTTTTGAAATCCCATGGAACCCG
AACACCCGTACCGAGGTGAGCACCCTCTGCATCAGCCAGTTCCGCTACAGCGCACAAATC
CGCCCTTCTTCCGTGGTGACCAAAGACTACACCTTTAAACGCCCCGGCTGGGCCGGACGT
TTTGAACAGGAAGGCCAGCACCAGGACTACCAGCGCACGCAGTATGAAGTGTATGACTAC
CCCGGACGTTTCAAGGGTGCCCACGGGCAGAACTTTGCCCGCTGGCAGATGGACGGCTGG
CGAAACAATGCAGAAACCGCGCGGGGAATGAGTCGCTCGCCGGAGATATGGCCGGGACGA
CGAATTGTGCTGACGGGGCATCCGCAGGCGAACCTGAACCGGGAATGGCAGGTGGTGGCA
AGTGAACTGCACGGCGAACAGCCACAGGCGGTGCCAGGACGGCAGGGAGCGGGGACGGCG
CTGGAGAACCATTTTGCGGTGATCCCGGCAGACAGAACATGGCGACCACAGCCGTTGCTG
AAACCGCTGGTCGACGGCCCGCAGAGCGCCGTCGTGACGGGACCGGCAGGCGAGGAAATC
TTCTGTGATGAACATGGCCGCGTGCGGGTGAAATTTAACTGGGACCGCTATAACCCGTCA
AACCAGGACAGTTCATGCTGGATCCGTGTGGCACAGGCGTGGGCAGGCACCGGCTTTGGC
AACCTGGCGATACCGCGAGTGGGTCAGGAGGTGATTGTGGACTTCCTCAACGGCGACCCG
GACCAGCCGATTATTATGGGGCGTACCTACCACCATGAAAACCGCACACCCGGCAGCCTG
CCGGGGACGAAGACGCAGATGACCATTCGTTCGAAAACCTATAAGGGCAGCGGGTTTAAT
GAACTGAAGTTTGACGATGCGACAGGGAAAGAACAGGTCTACATCCACGCGCAGAAGAAC
ATGAACACCGAGGTGCTGAATAACCGCACCACTGATGTGATAAACAACCATGCTGAAACC
ATTGGCAACAATCAGATGATTGCGGTTACCAACAATCAGATACAGACGGTGGGTGTCAAC
CAGATAGAGACGGTGGGCAGTAACCAGATAATTAAAGTGGGTTCTGTTCAGGTGGAAACG
ATTGGACTTGTTCGTGCGCTGACCGTGGGCGTGGCGTACCAGACGACGGTAGGTGGCATT
ATGAACACTTCGGTGGCTCTGATGCAGTCCTCGCAGATCGGTTTGCATAAATCGTTGAGG
GTCGGGCTGGGTTATGACGTCAAAGTCGGAAATAACGTTACCTTCACCGTTGGTAAAACG
AAAAAGGATGATACCGGGCAGACCGCGATTTACTCCGCCGGTGAGCATCTGGAGCTCTGC
TGTGGTAAGGCAAGGCTGGTGCTGACGAAGGACGGACAAATTTTTCTCAACGGCACAAAA
ATTCATTTGCAGGGTAAGGAGCAGGTTAATGGTGACTCACTGTTGATTAACTGGAACTGT
GCAGCCTCGAAATCCCCACCGAAGACCCCTGATGAAAAGCAGGATACGCCGGATATGAGA
GAGTACTGA
>E1115_A_D_310_17
GTGAAGATACTTGTTACTGGTGGCGCAGGATTTATTGGTTCTGCTGTAGTTCGTCACATT
ATAAATAATACGCAGGATAGTGTTGTTAATGTCGATAAATTAACGTACGCCGGAAACCTG
GAATCACTTGCTGATGTTTCTGATTCTGAACGCTATGTTTTTGAACATGCGGATATTTGC
GATGCTGCTGCAATGGCGCGGATTTTTGCTCAGCATCAGCCGGATGCAGTGATGCACCTG
GCTGCTGAAAGCCATGTGGATCGTTCTATCACTGGCCCTGCGGCATTTATTGAAACCAAT
ATTGTTGGTACTTATGTCCTTTTAGAAGCCGCTCGCAATTACTGGTCTGCTCTTGATAGC
GACAAGAAAAATAGCTTCCGTTTACATCATATTTCTACTGACGAAGTCTATGGTGATTTG
CCTCATCCTGACGAAGTAAATAATAAAGAAAAATTACCCTTATTTATTGAGACAACAGCT
TACGCACCAAGCAGCCCTTATTCCGCATCCAAAGCATCCAGCGATCATTTAGTCCGCGCG
TGGAAACGTACCTATGGTTTACCGACCATTGTGACTAACTGTTCGAATAACTACGGTCCT
TATCACTTTCCGGAAAAATTGATTCCACTAGTAATTCTTAATGCTCTGGAAGGTAAGGCA
TTACCTATTTATGGCAAAGGGGATCAAATTCGTGATTGGCTGTATGTTGAAGATCATGCG
CGTGCATTATATACCGTCGTAACCGAAGGTAAAGCGGGTGAAACTTATAACATTGGTGGG
CACAACGAAAAGAAAAACATTGATGTAGTGCTCACTATTTGTAATTTGCTGGATGAGATT
GTACCGAAAGAGAAATCTTATCGTGAGCAAATCACTTATGTTGCCGATCGTCCGGGACAC
GATCGCCGTTATGCCATTGATGCTGAGAAGATTGGTCGCGAATTGGGATGGAAACCACAG
GAAACGTTTGAGAGCGGGATTCGGAAGACAGTGGAATGGTACCTGTCCAATACAAAATGG
GTTGATAATGTAAAAAGTGGTGCCTATCAATCGTGGATTGAACAGAACTATGAGGGCCGC
CAGTAA
>ECO_BCE019_MS_13_730_9
ATGACAGGAAAGGTCATACCATTTAATCCACTTGATAAACAAAATTTAGGTGCAAGCGTT
GCGGAAGCCTTATTGAGCAAAGATGCTCATCCTATGGAAGAGTTAACCTCATTTCCTGGA
GCAGGGATTTACGCTATTTATTACACTGGCGATCATCCTGCTTATGGGCAGCTGGCAGAA
CTAAATCGCGATGGGCAATTTCGATTGCCTATCTACGTGGGTAAGGCTGTCCCAGCAGGG
GCGAGAATGGGGCTTACCAACCCTGATAAGGTTGGTAACGTTCTGTTTAGACGCTTGAAA
GAACATGCAGAAAGTGTTCGCGCAGCGGAAAATCTTTCGATTGAAGATTTTTATTGTCGA
TTTTTGGTTGTTGATGACATCTGGATCCCATTGGGAGAATCGCTGGTTATCTCTCGCTTT
AAACCGATTTGGAATTCGTCTATTGATGGTTTCGGTAATCATGACCCAGGTAAGCATCGT
TACACTGGTTTACGTCCTCGTTGGGACTTTATGCACCCGGGGAGAGGATGGGCTCAAAAT
TTACGTGAGCGTGATGAAACTGTGGATGAACTCATTCGTGATTCTATACAGTATCTTCAG
AATTTACCGCCTTGCTTGGCTCAGAAATTTATCGAAGCTGAAGGCGATTAA
>ECO_2730450_714_4
ATGAATCCAGATGATTTGAAGGTAGAAATAAACAGTATTTTCGAAAACTACTCAGGAATT
AGAGTAATCTTCATTGTAAAAAATGAAGAGGACTACTCCTTAAAACTTTCAAAAATAGAT
AACAAAGCATTTCCTAAAATCATTGAGGGTTTTAAATTAAGTCTTACGCAAGACATTATT
GAGAACGAAGATCTAACTATCCCTCAACTCTCAAACTTTGATGATCGCAAGAATGCTTTA
TTTTTATTCGACTATGAGCAGAAACCTTTAGAATTTGATTTTATAACATCTGCTATAGAA
ATCCCACCTAACTCACAGGATTTCTATAATTATGAAGATAAATTCAAGAACATCAAAGGG
ATAATCATTCAGATACGTGGTAATAATAAGTGCTTATCGCTCTACAAAAACAAAACCCCA
ATAACAGTTTTTGAGCAAAGCCGTAAAGTTTTCAATTTAGTACCAGATCCGGATGGTTTC
CTTAAAGAACTTCCTGAGCAAGTTTTCAGATTAGATTTCAACTATGACTTAATACTTTTA
GATGATAACTTCATTATAAAAAATCTAACCACGCTTGAAAGGACTATGAAATTCCATGAG
GTCATTCAAGCTCAATCGGTTATTGCTTTAAAAGCATTAAAAGAATCAAATCTTATTGAA
GACCTTTCTCATCTTGAAAAAAGCTCATCTGAAATGTCTTTCTCAAGAAAGCTGGCTAAA
ATTTCTAAGCACTCTCCAGTATTAGGTATAATTGATGTTCCTGTTATCATTGAGTATGTA
AAACAACACTCATTCCTCTCAACTGTCATGATAGTTAGCGATGATGGTACGAAACTGATA
GTTAAGACAAAAAGATCTCAAAAACATTTTATTAAATTGCTCAGCGATGACTATTTAGAA
TCACCTCTCACTAAAATACTCTATGACTCATTAGCTAAAGATGAACTAAAAGCAAACTGA
>ECO_2730450_714_10
ATGAAATCTGTAGAACTATTTGCCGGAGCTGGTGGCTTGGCTATGGGTTGCGAAATTGCT
GGTTTTGAGCATCTTGCAGTTGTTGAATGGGATAAATGGGCCTGTGATACCGTTAGAGAG
AACAAAAAGAGTGGCTTTCCACTGTTGTCTGATTGGGATCTTTTTGAGGGCGATGTAAGA
GAATTTGATTGGTCGAAAATCCCTAAAGGGATTGACCTTCTTGCGGGAGGGCCACCTTGC
CAGCCATTTTCAATCGGTGGTAAGCACAAGGCTAATTCTGATTCTCGGGACATGTTTCCA
GCGACAGCAGAAGCGATCAGGCAAATTCGCCCTAAGGCTTTCATCGTCGAGAACGTGAAA
GGGTTAACTCGGGCAACCTTTGCGACCTATTTCCAGTACATCCAGTTACAGCTTGAGTTT
CCAGAAGTAGCACCGCGAAATGGCGAAGACTGGAGCGAGCATTTGAAACGCTTGCAGGAA
GAAAAAACCAGTGGAAAGAACAAAGGAAGAGGGCTGACGTATAACGTTCTGGCTACGTTA
GTCAATGCAGCAGACTACGGCATCCCACAAAAACGTGAGCGTGTCTTCATTGTTGGTTTT
CGTGATGATCTTGAAATTGAGTGGTCATTCCCTAAACCGACACACAGTTATGATGCACTT
ATTTATGATCAGTGGGTTACGGGTGATTACTGGAAACGACACGGTTTAGAAATGCCAACT
GTCCCAAGCCAGATGGTTAGCCGTATCGCAAAATTGCGTAAAAATCCTCCCGATACACTT
CCGTGGAAAACAGTTCGAGATGCAATTGCGGATTTGCCAGATCCTGAAACAAAAGCGGCA
AAGATGATCCGGAATCATGGGTTCCAGGCGGGGGCGCGAACTTACCCCGGTCATACGGGA
AGCCCCTTAGATCTGCCAGCTAAAACGCTCAAAGCAGGTGCTCATGGAGTTCCAGGGGGC
GAGAACATGCTCGTTCGTGATGATGGCTCAGTACGCTATTTTACTGTGCGAGAAAGTGCC
AGAATTCAGACGTTTCCAGATAGTTATCGTTTTCATGGGAGCTGGACTGAAACAATGAGG
CAGTTGGGTAACGCTGTGCCGGTTCACTTGGCGTATTGTGTTGCCAGTAGTGTAGCGGAA
AAGCTGCTGACCTCTGAAATTGGTAACATCCTCAAGCAGGGTGGTAATAATAAAAGGGCT
ACTGCATGA
>ECO_2730450_714_5
TTGATTCAAGCATACGAAGACGGTTATTTTTTCAGAGATACCCCGCAACACGATCACCCG
CTTTCAGCATTTTCCAGACCTACCCAACAACTCGTTTCTTTAGATAATGTTCTATACGTT
GTCGAAGTTGAAAGTGGTGAAATTCTTCACTACGACTCGAGGGAGTATTTGCTTGATGGT
GGCATTGTTCAGGATCTGCATTTGAGCTACTCGACAGCAGACACAGCCAGATCAAAACAG
GCACACCGTGAATACTCCAATACGCTGGGCGACCTCCCAGAAAAGGCAGCCTATAACGGG
ATCAAGGAGTTTGCAGACGTATTAAGCAAGCCCGATTTCACGAAAGTATTTGCATTATGT
AACGAAGTTGACAGGCGAAACTTAGCATTTATAACACGTGCGGATCTGTGCACAATACTG
AACACCACGCCGGATCATCTCAACCGTGTTTTATCGGGTCTTGAGCGTAAAAAGTACATC
AAGGTTGATAAAGCTGAACACCAGAAAGGCGTATTAAAGGTATGGGTTAATCCTTCGTTT
GTCTGGAAAGGTGATTTAGCTAACCGCTACTTATCTGGACATTTGCAGGGCTTCCCAATC
CTGGAACGTAAACGCCCAGTAAAACGCTCTGAGGTGCTCGACACGCTCACGGCGGCAGCA
ATGGCTGCTTATGATGTCTGGCATGTTGAACACGGACATAAGGCCAATCAGCCTTATTCT
AATGAATGGTATGCAGAGATCACGATGTACGACAGCGTCTACGGAGAAGGTGTACGCCTT
GCAGCAGAAAATCAGACTTTGAGCAGGTTATTGAACCCGGCAACGTCAGAGGTTGACTTC
ATTTGTGAGTTATTCACTCCTGCACAATACCAAGCTTATCTGCAAATGTTTGCAAAACTA
ACAAGAAGAATACACTGA
>ECO_2726800_548_7
ATGATATTGGATACAAAATATTTTGATCCGTCATTTAAGGAGGTTTTTTTAACAGAGTTA
ACTAATGTTGACGATAATTTAGATGGTCTCTTAATTAATTCAGATAATTACCAGGCCATT
AATTTTTTGGAGGGGCGGTATAAGGACTCAATAGACTGTCTTTATATTGATCCTCCGTAT
AATACTGCGGCTTCAGAAATTTTATATAAAAATGAATATAAGCACAGCAGCTGGAATTCA
TTAATGTATGAAAGGATATCTAAAAGCTATAATTTACTGAAAATTTCTGCAATTAATTTT
ACCGCGATAGATCATGCGGAATTATATAATCTTGGTAAGATCAAGGATGAAATCTATGGA
GAACAAAACAGGATAGCAGTTGTTACTGTTCAGCATAATCCTAAAGGGCGTAACCAGGCA
AAGTTCTTTTCTGAAAATACTGAGTATATGTTAGTATATGCTAAAGATTTTAATGCTGCT
AACTTTAACTCTGTAGCTATCGATGAGGATGTGCTTTTAACATTCACAGAACAAGATAAT
ATAGGCCGTTATCGTTGGGAAAACTTTATTCGTGCAAGAACAAGTTGGTCCAGAGCAAAT
AGACCAAATAACTGGTATCCTTTATACGTCTCTTCCGACTTAAAATCAATTTCTGTTGAT
TATGTAGATGGGTATATCGAAGTATATCCTACAACTAAACAGGGGGATTTTTCGTGGAAA
AATATTAAAGAATCATTTGTTGAATTAAATAAAGATAATTATTTTAAAGCTGTAAATGAA
AATGGAGAAATAAAAATCTATCATAAATATAGGGAGCAGCAAGTCTTTAAAAATCTTTGG
ATTGATAAGAAATATCAGTCTGAGTTTAATGGTACAAATTTACTGAAAAACATACTTGGA
CAATCACTATTTGATTATCCGAAATCATTATATGCAGTACAAGATGCAATCAAAATGTCG
ACACCACACAATGGTATTGTATTGGACTATTTTGCAGGTTCAGGGACAACTTCTCATGCA
GTAATAAACCTTAATAATTCAGATAATCTCTGTATGAAATTTATCAATGTTGAAATGGGT
ACTCATTTCAATACAGTAGTTATTCCAAGATTGAAGAAAATTGGATATTCAAACTTATGG
AAACAATGTAAACCAATCGGTAAACCTCAAAAAATGACTATCAAGTATTTGAAACTTGAA
AGTTATGAGGATGCTCTTAATAATATACAATTACGAAGTTATTCATTGCATCAGGATATT
TTCGACATTTTGGTGGAAGATGTAAAATCAGAGTTTGCTCTTAAATATATTTTTGAAAAT
GAATTATTTTATTCACTATTAAATACTGATAATTTCAAAAAACCATTTAACTACGAAATG
GATATTGCGACGGATTCCGCCGGTGCCACTGAGCGTAAAAACATCGATTTAGTTGAAACT
TTCAATTATCTCATTGGCTTACATGTGAAATCCATCGAATCTGATATCGCACGTGGCTAT
GTGCGTATTGAAGGAACGCTGCCAACAGGCGAGCGTACCCTTATTCTGTGGCGCGATTGC
GACAAGATCGGTTATGAAGAATTGAATAAATATGCCAACCGATTTGATTTGTATGCAAAA
GAAAACACGTTCGACGTTATCTACATCAATGGCGATCATAACTTACCTACCGCCTTTACC
GTTGATGAAGAAGACGGCGAGATTGTTCGTAGCCTGAAAATTCGCCAGATCGAACCTGAA
TTCTTGAACCTGATGTTTGCGGAGGAGGTTTAA
>ECO_BCE019_MS_13_730_8
ATGACTACTGTGATCGGATACGTGCGAGTTTCCACCTGCGACCAGAACGTTGAAAACCAG
AAGCAGCAGATAACCGATGCTGGTTATAGCGTTACTCGCTGGTTCAGCGATGAAGCGGTG
AGTGGTGCAATCAAGGCAGGAGAGCGCCCAGGGTTTGGTGAACTACTCAGTTATGTACGA
GAAGGTGATACGCTGATCGTGATTGCTATAGACCGCTTGGGACGTAACACCATTGATGTA
CTATCTACTGTTGAAATGTTGCAAATGAAGGGTGTGAAGGTTGTCAGCTTGCGAGAGGGG
TTTGATCTTTCAACACCAGTGGGTAAAGCCATGCTCACTATGATGGCAGGACTTGCCAGC
CTGGAAAAAGACCTAATCGCAGAGCGTAGAGCCGCAGGAATCAAACGAGCTCAGTCGGAA
GGTAAACATTGCGGCAGACCGATCAAAGCGACCGTTGAACAAGTACGAGAGTTATTAACA
CGAGGATTACCACCAGCAGCAATCCAGGATAGGTTAGAGATCAGCAAAGCAACCTTCTAC
CGACTTAAGTCGAGCTTGCAACTCACTGATATTTGA
>ECO_2730450_714_2
ATGGCTAACAATTCAAAGCAAACATCAAGTAAAGTCGCATCAGTCGCAGCACAAACCCTA
AACAACCCCAACGCATCTGCAATTCAGAAGAGCCTTGCTGGTTCAGCTCTCTCTCAAAAA
GGTTCCTCAAATCAGACAAGTGGTGCAATGGAACATAAAGCATCTGCGGCGCTGGATAAT
CCACGTTCCAGTACTTTAACCAAGCAGCTTGCTGCTTCGGTGCTGGCTCAATCCAACAAA
AACCGTAAATAA
>E1797_A_AS_532_16
ATGAAACGAAAAAGCACATTCAACAAGATGGGACTATACATACTGTCTTTGATGTTGCTG
TTTGTTTTTATTATCATTTTGAGCGCAAAAATCCCATTTTGTTATGGCTCCTCCTGCCAT
TTTATAGGATTTTATCAATTAGCTTCCAGCAACATAATCTCAATAATTTGTGTAATTTTT
ATAGGGATAGCATTTTATTTCTATAGAAGATTTAAAGGATTGACTAAGGTCAACAACGCC
GATTGTGTAACAATCACTGCTTGTCAAAGTGAGAGTTATGAAAGTTTGACTTTTTTAGCC
ACATACATAGTACCTTTTATGGGATTCAGTTTTGATGACCCCCAGAAAAATCTCGCTTAC
TTTCTCTTAATAGTTGTTATTGGTTTAATTTTCATTAAAACGGATAAGTATTATGCGAAC
CCTACTTTGGCCCTTTTCGGTTATAAGCTGTATAGAGTTAACATTTCTTATTCAGGAAGC
AGTGAAGTAAAAAACGTCATTGCAATCTCGATGGATGTGCTGACTGTTGGCGATCAAGTA
TTCTACAGTTTTTTTGATGACTACGTTTTCATAGCAAGGAAAAAACATGAATCCAGATGA
>E1797_A_AS_532_20
ATGAAAAAATTGATTCTCGCGGCGCTGCTCGTCCTCCCCTTCGCCTCAAGTGCAACCACA
TTCACCTGTAAGGCCATTCAGGAAGGGCAGATAGATTCTGGTAGCCAAAAATCGTCTGTC
GAAACTCGCCTCGATGTGCGGGACAAAAGCATGAAAGTGAGCATGGGTGGTAAAACCTGG
CGGCTGGGTTTCATTGGAGAGAAAAGTATTGCGAAGATGTACGCCACCCCAGACGGTGGA
ATAGCGGTTACTTACATCGACAACGGCAGTGATCCAGTTTTCGTTATGCGCCCAACTAAC
AACGATGGTGAAACGGCACTCTACACGCTGAGCCTGTGTTCTGAGATCTAA
>E1797_A_AS_532_19
ATGAGAAGAGCAATGATGGTGATGTGTGGGCTACTGTTTTCACAGTTGGTAGCAGCAGGG
CAGATCACAATGATCGATCCCCAGCAGGATACGACGGAGAATGGCAAGACGCTTTGCACC
TACGAGAACAGCCAGTATGTTTTTACCTACGTCACTAAAGGGCAGTGCCCCTATGCAAAG
ACTTTCGATACTCAGGATTCAGAGTAG
>ECO_BCE032_MS_12_638_10
GCGGTAGTTCAGTCGGTTAGAATACCTGCCTGTCACGCAGGGGGTCGCGGGTTCGAGTCC
CGTCCGTTCCGCCACTATTCACTCATGAAAATGAGTTCAGAGAGCCGCAAGATTTTTAAT
TTTGCGGTTTTTTTGTATTTGAATTCCACCATTTCTCTGTTCAATGATTTTACTCTGGCG
TAG
>E995_A_D_421_7
TTGCGTAGAACTGGTTCAGGTTCTACTCGTGCCGAATCTGAAAGTCAATTTTATGGCATC
GAAGTTGACAATAATACCCTCGAGATTGTCAATGTAACCGAAGCTTTACCAAGTTTAGAT
TCAGCAATTCCTACGCATCTAAATAAAGATACAACAATGGTATGGCCAGTAGATGACCAA
GGGGTTGAGCGGCGCTGGTACTATGGGCGAGATCGTGTTATTCGCGAAGCTAAAGAAGGT
ACTGTTTGGGCGAAAAGAATAAAAGGTGAGATACAAATACATTACAGACAAGCAGGAAAA
CCTAAAATGCGTAAATCTGTATGGATTGGTCCAAAGCTTGACGCAAGTACCTATGGTTCG
GAACTATTAAATAGTTTGTTTAACGTGACTCAGATTAATTTTTCTTTTCCAAAAAGTATT
TATGCGGTTAAGGAATGTTTAGAGTCGCTTAGTAATTCGAAGTATGCTCATTTCTTAGAC
TATTTTGCTGGCTCTGGTACTACAGGGCATGCAGTGGTAGATATGAATAGGGATGATAAT
GGTTTTCGAAAATTTAGCTTGGTCGAACAAGGTGAATATTTTTATTCTGTTACCTTGCCT
AGAGTAAAAAAAGCTATTTTTACAACTGATTGGAAGTATGGAAAAGCACTAAGCTGTAAT
CCAGTTGAGCAGACATTAATAAAATATATTAAAATTGAGAGTTTTGAGGATACTCTTAAC
AATATAGCACTGAAACGTACTGAAACAACAAAGGATCTTTTCGACGATCTTAAAGAAATT
CGAGAGGATTATGTTCTTAACTATATGCTTGAAACAGAAAGCAAAGGCTCACTACTCAAT
ACTGATAATTTCAAAAAACCATTTAACTACGAAATGGATGTTACAACGGATTCCGCAGGT
GCTACTGAGCGTAAGAACATCGATTTAGTTGAAACTTTCAACTATCTCATTGGCTTACAT
GTGAAATCCATCGAATCCAATATCGAACGTGGCTATGTGCGTGTTGAAGGAACGCTACCA
ACTGGCGAGCGTACCCTTATTCTGTGGCGCGATTGCGACAAGATCGGCTATGAAGAATTG
AATAAATATGCCAACAGATTCGATTTATATGCAAAAGAAAATACGTTCGACGTTATCTAT
ATCAATGGCGATCATAACTTACCTACCGCCTTTACCGTTGATGAAGAAGACGGCGAGATT
GTTCGTAGCCTGAAAATCCGCCAGATCGAACCTGAATTCTTGAACCTGATGTTTGCGGAG
GAGGTTTAA
>ECO_BCE019_MS_13_557_35
ATGAATGAGTATACTTATATCACGGGTTTTTCCATTCCGTATCCAGGAGGAATTCAGGTG
AGCAATCGCAGAAGTCAGGCAAGTCGTGATGAGTTCGCTCTTGATAGCCGTGTTGCACGA
ATGGAGTCTGATATCTCATACATCAAGAGAGATATTGAAGAGCTGAAGAGCGATCTCAAG
GATGTGAGAGGCGATATTGATAAGATACGCACAACAGATTTCAGGCTCATGTTTGGTGCG
TTGATTACTACAGCCTTGGGGTTAGCTGGCTTAATGGCGAGAGGTTTTCACTGGATTTAA
>gi|110640213|ref|NC_008253.1|_4481
ATGACAAACTTTACGACCAGCACGCCGCATGACGCATTATTTAAATCCTTTCTCACACAC
TCTGACACCGCGCGGGATTTTATGGAGATCCACTTACCCAAAGATTTACGTGAACTGTGC
GATCTCGATAGCTTAAAACTGGAATCCGCCAGCTTTGTCGATGAAAAATTGCGGGCGCTA
CATTCCGATATTCTGTGGTCGGTAAAGACCCGTGAAGGCGATGGCTATATTTATGTAGTG
ATTGAACATCAGAGCCGTGAGGATATTCATATGGCCTTTCGTCTGATGCGATATTCCATG
GCGGTGATGCAGCGCCATATCGAACATGATAAACGCCGGCAGCTACCACTGGTCATCCCG
ATGCTGTTTTATCACGGTAGCCGTAGCCCTTATCCCTGGTCTTTGTGCTGGCTGGACGAA
TTTGCCGACCCAACTACCGCACGGAAGCTTTATACCGCCGCGTTCCCGCTGGTGGATATC
ACTGTCGTGCCAGACGACGAGATTGTGCAGCATCGCAGAGTCGCCCTGTTGGAGTTGATC
CAAAAGCATATTCGCCAGCGCGATCTGATGGGGCTTATTGACCAACTGGTAGTATTACTG
GTTACAGAGTGTGCTAATGACAGCCAGATAACTGCGCTGTTAAATTACATTTTACTGACT
GGTGATGAAGCGCGTTTTAATGAGTTTATCAGTGAAATTACCCGTCGACTGCCACAACAA
AGGGAGCGAATAATGACGATTGCAGAGCGAATTCATAATGATGGATATATAAAAGGGGAA
CAGCGCATTCTTCGATTGTTTTTGCAGAATGGGGTAGATCCTGAATGGATACAAAAGATT
ACCGGACTTTCGGCAGAGCAAATACAGGCATTAGAGCAGCCCTTGCCTGAGCGTGAGCCT
TATTCATGGCTCAAGAGCTAA
>E1118_A_D_377_2
ATGTATATTGAAATCGGCATTTTTTTTGCGCTCTTAATTGTTGGGTTGTGTATTGGAAGT
TTTTTGAATGTGGTCATTTACCGTATTCCAATTACTCTTCTCAATGCTAATGAAAAAGTG
TTTAACATTGCATGGCCACCTTCGCATTGTACACACTGTGGGAATAATATTCTCAAAAGA
GATAATATTCCAGTAATTAGCTGGTTTATGTTAAGAGGTCGGTGCCGATTTTGTGGTAGC
GTGATTTCCTCACGCTACCCGTTTGTAGAGTTTATTACAGGACTCATTTTTTCCGTTTTA
GGTACATATATGTTTTTTATCGCAGATAAAAACATATATGTTGTATCATTAATTCTTTTT
CTTTTTTCAATACTTCTTTGTCTTGCTGTTATTGATTTTGACCATTTGCTATTGCCAGAC
AGTCTTGTTTATATCATGCTTTGGGGGGGGCTCTTGGCTGCGGCATTTGAGTTATCACCC
ATAACCTTAAAAGATGCTGTCATTAGTATATGTGGAACATGGATAACTCTCAGTACGATT
GTTCAGTTATTTATTTTTATCCGTAAAAAGGAGGGATTGGGAGCTGGTGATATTAAGCTT
ATATGCGCTTTGGCTGCTTGGATAGGCTGGTATAATATTCCTTTTTTACTTGTAATATCT
TCTATCATTGGTGGTGTTATGTTTATCAATATTAAACGAAGATTTGATTGTGGCTACGAT
GGGAATATAAAAAACTGCCACGTGATACCTTTTGGCCCGGCAATTTCCATTTCTGGGTTT
GTTATATATTTATTCATCGCTAATGGGTACGATGTTCTCTAG
>E1797_A_AS_507_34
ATGAAAGATATTGAACATTCAGGGGAAATGGAAAAGAAAAAACGGGAGTTTATTAAAAAA
CTGGAATCGATAACGCCAAGAGAATTCTTCCGTTTTTTAAATGAAAAAAACGTCACTGTG
GTTTGCCCTGGGTGCGGGCTGAAAGATACCCAGATAACTGCCACTACAGGTAAGTTAAAT
CTCCAACAACTCCTGGATGGTGAAAAAGGGGAAGAGTTTATGACGTACTTCAGGCTTGAA
CCAGGTCACCCAGGTGATAGTGATGCGAATTATTACTACAAATCTTTTTGTGAGAACTGC
GGTTATATAACTATGCATGCAGTGACTCCGGTATTGAACTGGTTGGGATCGCAAAAAAAC
CAGGAAGGGTCAGGTGATGAATGA
>gi|82775382|ref|NC_007606.1|_4209
ATGAGAAAAATTCTGATAACAGGTGGTGCCGGGTTTATTGGCTCGGCGCTGGTGCGTTAT
ATCATCAACGAAACGAGCGACGCGGTGGTAGTGGTCGATAAGCTGACCTACGCCGGAAAC
CTGATGTCGCTGGCACCGGTCGCGCAAAGCGAGCGCTTTGCCTTTGAGAAAGTTGATATC
TGCGATCGGGCAGAACTGGCACGCGTATTCACTGAGCATCAGCCAGACTGTGTCATGCAT
CTGGCAGCCGAAAGCCATGTTGACCGTTCTATTGACGGCCCGGCAGCGTTTATTGAAACC
AACATTGTCGGGACTTATACATTGCTTGAAGCGGCGCGGGCTTACTGGAATGCGCTAACG
GAAGATAAAAAATCAGCGTTCCGTTTTCATCATATCTCCACTGACGAAGTATATGGTGAC
CTGCACTCGACGGATGATTTCTTCACCGAAACCACGCCGTATGCGCCGAGCAGCCCTTAT
TCCGCGTCAAAAGCCAGCAGCGACCATCTGGTGCGCGCCTGGCTGCGAACCTATGGTCTG
CCAACGCTTATCACCAACTGCTCGAATAACTACGGTCCTTACCACTTTCCGGAAAAACTG
ATCCCGCTGATGACTGTATTGCGTGGCGACCACCGGGAAAGTCGGTGA
>E1564_A_D_230_60
TTGATTCAAGCATACGAAGACGGCTATTTTTACAGAGATACCCCGCACCACGATCACTGC
CCGCTTTCAGCATTTTCCAGACCATCCCAGCAATTCACCGTTATTGATAATGTTCTGTAC
GTTGTCGAAGTGGAAAGTGGTGAAATTCTTCACTACGACTCGACAGAGTATTTGCTTGAT
GGTGGCATTGTTCAGGATCTGCATTTGAGTTACTCGACAGCAGACACCGCCAAATCAAAA
CAGGCTCACCGTGAATACGCTAATAAGCTGGGCGACCTTCCAGGGAATGCAGCCTATAAC
GGGATCAAGGAATACGCAGACGTATTAAGCAAGCCAGATTTCAAGAAAGTATTTGCATTG
TGTCAGGAAGTAGATAGACGCAATGTAGTGTTTATAAAACGTGCGGATTTGAGCATAATA
CTGAACACCACGCCGGATCATCTCAATCGTGTATTATCTGCTCTTGAACGTAAGCACTAC
ATCAAAGTTGATAAAGCTGAACACCAGAAAGGAGTATTAAAACTGTGGGTTAATCCTTCG
TTTGTCTGGAAGGGTGATTCAGCTAACCGCTACTTATCTGGATATTTGCAGGGCTTCCCA
ATCTTGGAACGTAAACGCTCCACAAAACGTTCTGACGTGCTCGACACGCTCACGGCTGCT
GCAATGGTTGCCTTTGATACCTGGCACATTGAACACGGTTATAAGGCCAATCAGCCTCAT
TCTAATGAATGGTATGCAGAGATCACGATGTACGAAAACGCCTACGGCGAAGGGGTGAGG
CTTGCAGCAGAAAATAAGACATTGAACAAGTTATTGAACCCGGCAACATCTGAGGGGGAT
TTCGTTTATGAGCTATTCACTACGGCACAATACAGGGAATACCTGCAAACATTGGCAAAA
CAAGTAAGGAGATTACACTGA
>E1744_B1_D_207_82
ATGAAAGATTTTCCCTTGTTCCGAGAGTTGCAGTGGCGTCACCTGGCGGTTAAACAATTC
AACGCCAATCGCCTGTTCCAGTGCACGGATGCGGCGGCTGAATGCCGGTTGCGAGACGTT
GCGACTGACTGCCGCCTGGGAAAAATTGCGGCATTTTTCCAGGGTCAGAAAATCATAAAG
CCATTTGGTTTCAATATTATGCAAAACCGCACCACAGTCATCCATTAG
>gi|218687878|ref|NC_011745.1|_838
ATGCTGAAAATTAACACCCTGCGCGACGCCATGACTGACGCCTGCCCATGGTGTCGCGCC
AACCCGGAGAAATTCACTGTGTATGTGAATAACGGAGGCATTGAGACGACCGGCGAATCC
CCCTCATATCTTTACCGTTACACGCTTGGGATCTTTGTCATGGACTTCACGCAGGATCTC
GATGAACTGATGGTGCCGCTGATGCGCTGGCTGTACCGCAATCAGCCTGATCTCCTGCTT
AATCCGGAGAAAAACAGGGATATCAAATTTTCTGTTGCCATCAATGACGACGACAGCACC
GATATCCTGCTGGAAATCCCGGTATGGGAGCGGGTGATTATCCGCCGTAATGATGATGGC
ACTGTTCACGCAGAACACATCGGAGAGCCGCCTGTCAGCCGGGCCCTGGAAGCATGGCGC
GTCACCCTCGAAGATGTCACATGGGGTCAGAATGATGGCTCCGGATGA
>gi|218556939|ref|NC_011742.1|_1984
GTGAAGATACTTGTTACTGGTGGCGCAGGATTTATTGGTTCTGCTGTAGTTCGTCACATT
ATAAATAATACGCAGGATAGTGTTGTTAATGTCGATAAATTAACGTACGCCGGAAACCTG
GAATCACTTGCTGATGTTTCTGATTCTGAACGCTATGTTTTTGAACATGCGGATATTTGC
GATGCTGCTGCAATGGCGCGAATTTTTTCTCAGCATCAGCCGGATGCAGTGATGCACCTG
GCTGCTGAAAGCCATGTTGACCGTTCAATTACAGGCCCTGCTGCATTTATTGAAACGAAT
ATTGTGGGTACTTATGTTCTTTTAGAAACAGCCCGTCAATACTGGTCCTCACTGGATAGT
GCGCGAAAGGCGACATTCCGCTTCCATCACATCTCTACTGATGAAGTTTATGGGGATTTA
CCGCATCCGGATGAGGTTGCGCAGGGGAGTATTCTTCCTCTCTTCACGGAACAAACCGCC
TATGCGCCGAGTAGTCCTTATTCGGCTTCAAAAGCCTCCAGCGACCATCTCGTTCGTGCC
TGGCTGCGTACATACGGTCTTCCAACAATGGTGACCAACTGTTCGAATAACTATGGCCCA
TACCATTTCCCTGAAAAGTTGATTCCCTTGGTTATTCTCAATGCTCTCGAAGGGAAATCG
TTACCCATTTATGGTAAAGGCGATCAGATTCGCGACTGGCTCTATGTTGAAGACCATGCC
CGTGCGTTATATACCGTGGTGACGAAAGGAATCCCTGGTGAGACCTACAACATCGGTGGC
CATAACGAGAAGAAAAATCTCGATGTTGTACATACCATCTGCGACCTGCTGGATGAGATC
GTACCTAAAGCAGTGTCATACCGTGAACAAATCACCTATGTTGCCGATCGTCCAGGCCAT
GACCGTCGATACGCGATCGATGCGGATAAAATCAGCCGTGAGCTCGGTTGGAAACCGCAA
GAGACGTTCGAAAGTGGGATTCGCAAAACGGTTGAATGGTATCTGGCAAACACCTCATGG
GTTGAAAATATCAAAAGTGGGGCGTACCAAACCTGGATTGAGCAGAACTACAAGATGCGT
TAG
>E1564_A_D_230_61
ATGACCCCTGTGAATTTTAAAAATCAAATCACCGAAATTTTCGATAATTTCTCAGGTATA
AGAATTATCTTTATAGTTAAAACTGAAGATAATTATGAATTAAAATTATCTAAAATAGAT
GCTGAAGCTTTACCAAAAATTGTTGAAGGATTCAAAATTAGGCTTTACGACGACATTGTG
ACAAATGAGGATTTAACCATTCCTCTCCTTTCGAATTTTGATGATAGAAAAAATGCCTTG
TTTGCATTTGATTATGAAGAACATCCAAAAGAGTTTGATTTTATAAAAAATGCAATAGCC
ATACCGCCTAACTCTCAGGATTATTATGATTTAAATAATAAATTTACTGACGTGAAAGGG
ATAATAATTCAGTTAAGAGGCAACAATAAGTGTTTGTCATTGTATAAGAACAAAACAAAC
CTCATGGTTTTTGAGCAAAGCCGAAAATTGTTTAACTTGATACCAGACGCAGACGGGTAT
TTAAAAGAATTGCCAACCCAAGTGTTCCGATTAGATTATAATTATGACTTGGCTCTTATA
GACGACGAATTCCTGATAAAAAATCAAAAAACTTTAGAAATAACGATGCAGTTCCATCAG
GTTATTGAAGCTCAAGCAACGGTGGCTTTGGAAGCATTGAAAGCTTCATTGCTTATCGAA
GATCTTACTCACCTTGAGAAGAGTGCAAAAGAAATTTCTTTCTCAAGGAAGCTTGCCAAA
ATTGCCAAACACTCACCTGTACTGGGGAAAATTGATGTGCCAGAAATTATCGATTATGTA
AGCAAGCATACCTATCTTTCAACAGTTTTAATTGTAAGTGAAGACGGCACACAATTGCTC
GTAAAAACAAAAGAATCCCAAAAGCATTTTATTAAACTACTTAGTGATGATTATTTAGAG
TCTCCGCTCACAAAAATACTCTATGACTCATTAGCTAAAGATGAACTAAAAGCACACTGA
>E947_A_D_444_12
CTCATGATGTCCCTCTGGGATGCGCTCCGGATGAATATGATGATCTCATATCAGGAACTT
GTTCGCACCTTCCTTAAATATCAGCAAAAAGCCCGCATCATGAATACTGGATATGAAGCA
TGA
>ECO_BCE030_MS_09_714_2
ATGACCAACAGTCGGAATACTCTGCGCCGGGCAGAGTCTGATATTGCACCAGTAGAGGTA
GATGTAGTTATCACCCTGCCACTAAGCGAGTATTTCGACACACACAGCCCCGGTAAGACA
AAGCGTTAG
>E879_A_D_567_15
ATGCTGACACAGGGGGCCAAACTGCGATCGATTCAGATGCCATTTTGCAGTATGCCGTCA
CCTCAGGGGAGGCAGTGTACGCAGGATCTCCGCAGCATCCCGCCCATCACCTGTGAAAGG
CACTGCCAGCGTGGCAGCCATATCCAGTGCAAACACTCTGGTATAAACCTCCATCGAACG
TGGATCCCTGTGACCAGCCAGTGCCTGGATGACTTTCCGGGGCTGGCGGTGATAGAGCAT
GTGCATGATATAGCTGTGCCGGAAGGTGTGTGGTGTGACCGGAATCGAAAAGTGAACCCC
GTCTGCTTCGGCCCGTCTGACAGCCTGCTTCAGCCAGTTGCGCATGGTTTCATCGGTCAC
GGCCCATAA
>ECO_throopD_698_4
ATGAGTAAGTACAACGAATTAGTTAAGAAGTTAAAAGAAATTTTTCAGATTGATCGACCA
GAACTGGATTTCGGTATTTATCGTATTTTAAATGCACGTGCTGATGAAATTAACGACTAT
CTGGATAATAAGCTGAAGGCCAAAATCCAGTCTGCGCTGGCGGATGCAGGAAATGCCAAT
AAATCAGAATTAGAACATCAGTTGCAACTGACAATAAAAGCGGCAACTGATGCGGGTGTA
GACCCTGCTGATAGCCCAAAAGTACAGGAGCTTAAAAAGCAACTGGCGGCTATGGCATCC
GGAGCAAATGAGCATGAAAATGCAGTATTTTCCCATCTGCTCACTTTCTTTTCGCGTTAT
TATGACAACGGCGATTTTATCAGCAAACGCCGTTATAAAGGTAATACCTACGCCATCCCC
TATTCTGGCGAAGAAGTGATGTTGCACTGGGCAAATAAGGACCAGTACTACATTAAAAGC
GGTGAAAACTTCGCTAATTATTCGTTCAAATTAGAAGACGGTCGTAAAGTTAGCTTTAAA
TTGCTCGCAGCGGACACAGCAAAAGATAACCGTAAAGATAATGAATTAGATCGCTGCTTT
GTACTTATTGAGCCGCATGTTCGTACCAAAATTGATGAAGAAGGCGATGAGTACGAACAA
GAATATAAGCCAGTAGAAGTGGTGAAAACTTCATCTGTGGTTGACGGTAAACTCGTTGAA
ACAGAAGAGTTAGTTATTCATTTCGAATATAAGGCAATGAAAAAGGGCACTAAGCAGGAT
GCTTTAGTGCAGTCCGCTATTTCAAAAATTCTGGCTGATAAAACAGTACAACAGCATTGG
GTTGATCTTGCTAAACGTGCGCCAACCGAAAAAAATCCGTCACGTACAGAGTTGGAGCGT
CATTTAACAACATATACCCAACGTAATACGGCTGACTACTTTATTCATAAAGATCTCGGT
GGCTTTTTAACGAACGAACTGGATTTTTATATTAAAAATGAAGTAATGAATCTCGATAAT
GTGCAAAATGCAGAAGTGTTTGCTAATATTGAGAAACAACTGCGCATGATTCAATGTTTG
CGTGCTGTTGCGCTGGAACTCATCACTTTTTTGGCACAAATTGAGAATTTCCAAAAGAAA
CTTTGGACTAAGAAAAAGTTTGTTGTAGAGACAAACTATATATTTACCGTAGATAAGTTA
CCAGAGGAATTATATTCAATTGTCATTAAGAATGATGCCCAATGGGAACAATGGAAGCAA
TTAGGTTTCCTCAGCGATTTTTCGGGAGATAGAGAGAAAACTCTGAAAGAAAAACAAGGG
TTAATTGTTGATACTTCATTATTTGATTCCAAGTTCAAAGAGAAATTTATCAACAATATC
GCTGATGTTGACACAAATGTTTCCGCTTAG
>ECO_2730450_804_5
AACGTGTTTTATATTGAGATTTTAAAATTGATTTATGGCTATGTACTCATAAATAATACT
TTCGGTGTCAGAAAATACTTTATCTATTACATTTAA
>gi|305670679|gb|HQ023862.1|_41
GTGGGAAAGAGGAGGGTAAATTTTCAGCGTTGCTGGCTCCCCGTCAGCCGGATTGGGTTG
CATCGCAGGGGTGTCGAAAGAGTCAACTGCGGTCCAAAGCTGTTGGACTTGGGTGAAAAG
GGCGTTTATTCTTCCTATACGTGCCGCGTTCCAGGCGGCGACTATGAGGGCTATGTCGAT
GCCCATGTGCGCCGGCTGGAGGCGCTACGCCGGGCCGGTATCGTCGAGCGGATCGACGCC
GACCAATGGCGCATCCCCGATGATCTGGTCAGCCGTGCCGCCGCCCATGACGCCGGCCGA
GACAGTCAGGCCAGCGTTCGCGTCCTTTCCCCGGTCGATCTGAACAAACAGATCGGATCG
GACGGCGCGACCTGGCTGGACCGGCGGCTGATCCACGGCGAGACGGCCGACCTTGCGCCA
ACCGGCTTCGGGCAACAAGTCCGCGAAGCCATGGACCAGCGCCGCGAGCACCATATCGAA
CAGGGCGACGCCACCCGCAGCCGGGACAGCCGCGTCTTCTACCGGCGCAACCTTCTCGCC
ATCCTGCGGGAGCGCGAGGTAGCCGGCGTCGGATCGGATATGGCTTTGAGTAAGGGCCTG
CCGTTCCGCGCCGCCACGGACGGCGAGAGCGTCAGCGGCAAGTTTACCGGAACCGTGCAT
CTATCGAGCGGCAAGTTCGCCGTGGTCGAGAAATCCCATGAGTTCACCCTTGTCCCGTGG
CGGCCGATCATCGACCGCCAACTCGGCCGCGAGGTTATGGGCATCGTGCAGGGCGGGTCG
GTGTCGTGGCAGTTAGGGCGGCAGAGGGGGCTGGAACGCTGA
>ECO_BCE032_MS_12_713_3
ATGTCTCTTAGTTATGTCGAATTTGGGAAGGTTGACCTCTCAGATGTTTTTTTTGACTCA
CTTAAAAATGACTACCCAACTTTTGAAAGCTGGTTCTTAAAGAAAAGAAACGAGAAAGCA
TACGTATCTTATGATGACTATGGAAAAATAGATGGTTTTTTATACCTCAAAATTGAAAAT
GAAGAATTAAATGACATGACCCCATCTTTCCCTATGAAAAAACGTCTTAAATGCGGAACA
TTTAAAATAGATGCTCGTGGAACGAAAATGGGGGAGAGATTTGTAAGAAAAATATTTGAT
TTTGCAATGCCTCATGATATTCAGGAAGTGTACGTTACTATCTTTGACAAACATCAAGGA
TTGATTCGTTTACTTGAACGCTATGGTTTTAAATTGTGTTCAAGAAAAAATCTTGAGACG
GAAAACGGTTGTGAAGGTGTCTACTTTAAGGATTTTAACTGGAAGCCATCAGCAGCATCA
TTTTATAATAATTATCCTATGATAAAAATGAATGGAAGAAATTTTTTATTAGCCATTAAA
CCTGAGTTTCATTCAAGGCTTTTCCCGGAGTCAATTTTAAAAAATGAAAATGATTCTATT
TTAGAAGATGTTACTTATACTAATAGTATTCATAAGATATATATTGGCGCGATGAAAGGC
ATGGAGCTTCTTCAGCCAGGAGATAATATAATTATTTATCGAACGACAGATGGACAGGGA
GCGGCGAAATATCGGTCGGTGGTTACTTCTGTTTGTACATTACAAGAGTATAAAAACATT
CGAGAATTTTTATCATATGATGAGTTTAAGTCTTATTGTGGAGGCGCCAGTATTTTTTCT
GATGAAGAATTACATGCTTATTATAGCAGATGTTATCCTCCACATGTAATTAAGTTAACT
TACAATTTCCCTTTGCAAAAAAGAATAATTAGAGATGAATTGTTGAGTATTTTAGGTTAT
ACTCCAAGCTATTCAGGGTTCTTCACGTTAAGTGATATTCACTTCAAAGCTGTTTTAAGC
GCGGGAAAGGTTAATGAAAATTTTATTGTCGATTAA
>E1525_A_D_176_1
ATGATTCAGATACGTTTTGGCGATAATTTTATTTACCTGGAAACTAATAAGTTAATTCCA
TCTAAGGAAGGTGCGAACAAGTCCCTGATATGA
>E157_B1_D_294_1
ATGAGTACCACAACACGAAAATTTAAAACCGTTATCACCGATACGGGTGCAAAAAAATTA
GCTCAGGCAGCCGCGCCAGATGGTAAGCCTGTCCGCCTGACTCATATGGCCGTGGGCGAC
GGTGGCGGCACGTTGCCCACACCAGACAGCAAGCAGACCCGTCTGGTGCATGAGGTGTGG
CGACACACTGTTAATCGCGTCATCCTGGACGCAACACATCAGAACCGCATTATTGCGGAG
CTGGTTATTCCTCCAGAAACGGGCGGATTCTGGATCCGGGAAATTGGTGTGTTTGATGAG
CACGGCGATTTAATCGCGGTGGGCAATACTGCCGAAAGTTACAAGCCAGCCGTTGCCGAA
GGGTCCGGTCGTGCACAAACATTTCGCACCATTCTGACCGTATCCAGCACTGCCACTGTG
GCGCTTACCGTGGATAACACCATGGTGATGGCCACAGTGGATTACGTGGATAACAAACTG
AAAGAGCATGAACAGTCACGACGTCACCCGGATGCCTCGCTGACCGCAAAAGGCTTTGTT
CAACTCAGTAGCGCCACTAACAGCGATTCTGAAACGCTGGCTGCAACGCCGAAAGCGGTT
AAGGTCGCGTATGATCTTGCTAACGGAAAATATACAGCGCAGGATGCCACAACAGCGCGA
AAAGGCCTTGTCCAGCTTAGTAGTGCAACCAACAGCACATCTGAAACGCTTGCCGCGACA
CCGAAGGCAGTTAAAGCAGCGAATGACAATGCGAATGGCAGGGTACCATCTAACCGAAAA
GTTAACGGGAAAGCACTGACTGCGGATATAACATTAACACCGAAAGATATTGGCACTTTA
AATTCAGTAACGATCTCTTTCTCTGGCGGGGCAGGGTGGTTCAAACTGGCTACGGTTACC
ATGCCACAAGCGAGTTCCATCGTTTACATCGCATTGATTGGTGGCGCT
