# Supplementary material for: Insights into enterotoxigenic Escherichia coli diversity in Bangladesh utilizing genomic epidemiology
Source: Sci Rep. 2017 Jun 13;7:3402. doi: 10.1038/s41598-017-03631-x (PMC5469772; doi:10.1038/s41598-017-03631-x)
Supplement: Supplementary file 2 — Supplemental Datasets [file 41598_2017_3631_MOESM2_ESM.zip › Supplemental_Data_File_5.txt]

	E1118_A_D	E220_A_D	E1512_B1_AS	E1298_B1_D	E1556_A_D	E45_B1_D	E1666_B1_D	E1628_A_D	E2256_DEE_D	E1784_B1_unknown	E1574_A_D	E943_A_D	E2088_B1_ENV	E819_B1_D	E662_A_AS	E1592_B1_D	E356_A_D_AS	E934_A_D	E1648_A_D	E416_B1_D_AS	E74_B1_D	E1115_A_D	E157_B1_D	E1074_A_D_AS	E126_B1_D	E871_A_D	E1121_A_D	E1003_B1_D	E2404_B1_D	E159_A_D	E925_A_D	E21_B1_D	E1580_A_D	E5080_B1_D	E938_A_D	E1797_A_AS	E390_B1_AS	E842_B1_D	E1484_D_AS	E895_B1_D	E949_A_D	E898_A_D	E1373_DEE_D	E1679_A_D	E562_A_D_AS	E1779_B1_unknown	E2397_B1_D	E2092_B1_D	E1329_D_D
pcf_b02	0.00	0.26	0.26	0.26	0.26	0.51	0.51	0.00	0.00	0.26	0.00	0.26	0.51	0.26	0.00	0.26	0.00	0.62	0.86	0.26	0.26	0.00	0.26	0.86	0.53	0.26	0.00	0.26	0.26	0.00	0.86	0.26	0.00	0.26	0.86	0.86	0.26	0.26	0.00	0.26	0.00	0.00	0.00	0.00	0.51	0.26	0.26	0.26	0.00
pcf_b03	0.17	0.17	0.17	0.17	0.45	0.17	0.17	0.17	0.17	0.17	0.48	0.17	0.17	0.93	0.17	0.17	0.15	0.17	0.17	0.17	0.17	0.17	0.48	0.17	0.17	0.17	0.17	0.17	0.17	0.92	0.17	0.17	0.48	0.17	0.17	0.17	0.17	0.17	0.17	0.17	1.00	0.48	0.17	0.35	0.17	0.17	0.17	0.17	0.17
pcf_b04	0.00	0.18	0.18	0.06	0.00	0.00	0.00	0.00	0.18	0.00	0.00	0.18	0.00	0.00	0.00	0.07	0.00	0.00	0.00	0.18	0.00	0.00	0.00	0.00	0.00	0.18	0.00	0.06	0.00	0.00	0.00	0.06	0.00	0.06	0.00	0.00	0.00	0.18	0.18	0.18	0.00	0.00	0.18	0.00	0.00	0.06	0.06	0.06	0.18
pcf_b05	0.00	0.11	0.11	0.06	0.00	0.00	0.00	0.00	0.11	0.00	0.06	0.11	0.00	0.00	0.00	0.06	0.00	0.00	0.00	0.11	0.00	0.00	0.00	0.00	0.00	0.11	0.00	0.06	0.00	0.00	0.00	0.06	0.06	0.06	0.00	0.00	0.00	0.11	0.11	0.11	0.00	0.00	0.11	0.00	0.00	0.06	0.06	0.06	0.11
pcf_b06	0.00	0.17	0.17	0.00	0.00	0.00	0.00	0.00	0.17	0.00	0.00	0.17	0.00	0.00	0.00	0.06	0.00	0.00	0.00	0.17	0.00	0.00	0.00	0.00	0.00	0.17	0.00	0.00	0.00	0.00	0.00	0.00	0.00	0.00	0.00	0.00	0.00	0.17	0.17	0.17	0.00	0.00	0.17	0.00	0.00	0.00	0.00	0.00	0.17
pcf_b07	0.14	0.14	0.14	0.14	0.65	0.14	0.14	0.14	0.19	0.14	0.56	0.14	0.14	0.47	0.14	0.14	0.13	0.14	0.14	0.14	0.14	0.14	0.45	0.14	0.14	0.14	0.14	0.14	0.13	0.47	0.14	0.14	0.56	0.14	0.14	0.14	0.14	0.14	0.19	0.14	0.46	0.45	0.19	0.44	0.14	0.14	0.14	0.14	0.19
[truncated: 174 more columns]
